# Supplementary material for: Temporal and Spatial Blood Feeding Patterns of Urban Mosquitoes in the San Juan Metropolitan Area, Puerto Rico
Source: Insects. 2021 Feb 2;12(2):129. doi: 10.3390/insects12020129 (PMC7913113; doi:10.3390/insects12020129)
Supplement: Supplementary file 1 [file insects-12-00129-s001.zip]

Archive with 3 entries (3 files):
- Table S1- Primers.xlsx
- Table S2-bioinformatics.pdf
- Table S3 - Sequencing results.xlsx
