# Supplementary material for: Temporal and Spatial Blood Feeding Patterns of Urban Mosquitoes in the San Juan Metropolitan Area, Puerto Rico
Source: Insects. 2021 Feb 2;12(2):129. doi: 10.3390/insects12020129 (PMC7913113; doi:10.3390/insects12020129)
Supplement: Supplementary file 1 [file insects-12-00129-s001.zip › Table S1- Primers.xlsx]

## Sheet: Sheet1
Table S1. Mitochondrial 12S rRNA primers used in the metabarcoding library preparation.
PCR1 - 12S vertebrates
Illumina sequencing primer - read 1	heterogeneity spacer	F primer	Primer name	Full Primer sequence
TCGTCGGCAGCGTCAGATGTGTATAAGAGACAG	C	TAGAACAGGCTCCTCTAG	12SV5F_1	TCGTCGGCAGCGTCAGATGTGTATAAGAGACAGCTAGAACAGGCTCCTCTAG
TCGTCGGCAGCGTCAGATGTGTATAAGAGACAG	AC	TAGAACAGGCTCCTCTAG	12SV5F_2	TCGTCGGCAGCGTCAGATGTGTATAAGAGACAGACTAGAACAGGCTCCTCTAG
TCGTCGGCAGCGTCAGATGTGTATAAGAGACAG	TAC	TAGAACAGGCTCCTCTAG	12SV5F_3	TCGTCGGCAGCGTCAGATGTGTATAAGAGACAGTACTAGAACAGGCTCCTCTAG
TCGTCGGCAGCGTCAGATGTGTATAAGAGACAG	GTAC	TAGAACAGGCTCCTCTAG	12SV5F_4	TCGTCGGCAGCGTCAGATGTGTATAAGAGACAGGTACTAGAACAGGCTCCTCTAG
Illumina sequencing primer - read 2	heterogeneity spacer	R primer	Primer name	Full Primer sequence
GTCTCGTGGGCTCGGAGATGTGTATAAGAGACAG	G	TTAGATACCCCACTATGC	12SV5R_1	GTCTCGTGGGCTCGGAGATGTGTATAAGAGACAGGTTAGATACCCCACTATGC
GTCTCGTGGGCTCGGAGATGTGTATAAGAGACAG	CA	TTAGATACCCCACTATGC	12SV5R_2	GTCTCGTGGGCTCGGAGATGTGTATAAGAGACAGCATTAGATACCCCACTATGC
GTCTCGTGGGCTCGGAGATGTGTATAAGAGACAG	TGA	TTAGATACCCCACTATGC	12SV5R_3	GTCTCGTGGGCTCGGAGATGTGTATAAGAGACAGTGATTAGATACCCCACTATGC
GTCTCGTGGGCTCGGAGATGTGTATAAGAGACAG	ACGG	TTAGATACCCCACTATGC	12SV5R_4	GTCTCGTGGGCTCGGAGATGTGTATAAGAGACAGACGGTTAGATACCCCACTATGC
PCR2
PCR 2 - Adaptors and indexes
P5	i5	Illumina sequencing primer (5' partial)	Primer name	Full Primer sequence
AATGATACGGCGACCACCGAGATCTACAC	ATCGTACG	TCGTCGGCAGCGTC	MA501	AATGATACGGCGACCACCGAGATCTACACATCGTACGTCGTCGGCAGCGTC
AATGATACGGCGACCACCGAGATCTACAC	ACTATCTG	TCGTCGGCAGCGTC	MA502	AATGATACGGCGACCACCGAGATCTACACACTATCTGTCGTCGGCAGCGTC
AATGATACGGCGACCACCGAGATCTACAC	TAGCGAGT	TCGTCGGCAGCGTC	MA503	AATGATACGGCGACCACCGAGATCTACACTAGCGAGTTCGTCGGCAGCGTC
AATGATACGGCGACCACCGAGATCTACAC	CTGCGTGT	TCGTCGGCAGCGTC	MA504	AATGATACGGCGACCACCGAGATCTACACCTGCGTGTTCGTCGGCAGCGTC
AATGATACGGCGACCACCGAGATCTACAC	TCATCGAG	TCGTCGGCAGCGTC	MA505	AATGATACGGCGACCACCGAGATCTACACTCATCGAGTCGTCGGCAGCGTC
AATGATACGGCGACCACCGAGATCTACAC	CGTGAGTG	TCGTCGGCAGCGTC	MA506	AATGATACGGCGACCACCGAGATCTACACCGTGAGTGTCGTCGGCAGCGTC
AATGATACGGCGACCACCGAGATCTACAC	GGATATCT	TCGTCGGCAGCGTC	MA507	AATGATACGGCGACCACCGAGATCTACACGGATATCTTCGTCGGCAGCGTC
AATGATACGGCGACCACCGAGATCTACAC	GACACCGT	TCGTCGGCAGCGTC	MA508	AATGATACGGCGACCACCGAGATCTACACGACACCGTTCGTCGGCAGCGTC
AATGATACGGCGACCACCGAGATCTACAC	CTACTATA	TCGTCGGCAGCGTC	MB501	AATGATACGGCGACCACCGAGATCTACACCTACTATATCGTCGGCAGCGTC
AATGATACGGCGACCACCGAGATCTACAC	CGTTACTA	TCGTCGGCAGCGTC	MB502	AATGATACGGCGACCACCGAGATCTACACCGTTACTATCGTCGGCAGCGTC
AATGATACGGCGACCACCGAGATCTACAC	AGAGTCAC	TCGTCGGCAGCGTC	MB503	AATGATACGGCGACCACCGAGATCTACACAGAGTCACTCGTCGGCAGCGTC
AATGATACGGCGACCACCGAGATCTACAC	TACGAGAC	TCGTCGGCAGCGTC	MB504	AATGATACGGCGACCACCGAGATCTACACTACGAGACTCGTCGGCAGCGTC
AATGATACGGCGACCACCGAGATCTACAC	ACGTCTCG	TCGTCGGCAGCGTC	MB505	AATGATACGGCGACCACCGAGATCTACACACGTCTCGTCGTCGGCAGCGTC
AATGATACGGCGACCACCGAGATCTACAC	TCGACGAG	TCGTCGGCAGCGTC	MB506	AATGATACGGCGACCACCGAGATCTACACTCGACGAGTCGTCGGCAGCGTC
AATGATACGGCGACCACCGAGATCTACAC	GATCGTGT	TCGTCGGCAGCGTC	MB507	AATGATACGGCGACCACCGAGATCTACACGATCGTGTTCGTCGGCAGCGTC
AATGATACGGCGACCACCGAGATCTACAC	GTCAGATA	TCGTCGGCAGCGTC	MB508	AATGATACGGCGACCACCGAGATCTACACGTCAGATATCGTCGGCAGCGTC
AATGATACGGCGACCACCGAGATCTACAC	ACGACGTG	TCGTCGGCAGCGTC	MC501	AATGATACGGCGACCACCGAGATCTACACACGACGTGTCGTCGGCAGCGTC
AATGATACGGCGACCACCGAGATCTACAC	ATATACAC	TCGTCGGCAGCGTC	MC502	AATGATACGGCGACCACCGAGATCTACACATATACACTCGTCGGCAGCGTC
AATGATACGGCGACCACCGAGATCTACAC	CGTCGCTA	TCGTCGGCAGCGTC	MC503	AATGATACGGCGACCACCGAGATCTACACCGTCGCTATCGTCGGCAGCGTC
AATGATACGGCGACCACCGAGATCTACAC	CTAGAGCT	TCGTCGGCAGCGTC	MC504	AATGATACGGCGACCACCGAGATCTACACCTAGAGCTTCGTCGGCAGCGTC
AATGATACGGCGACCACCGAGATCTACAC	GCTCTAGT	TCGTCGGCAGCGTC	MC505	AATGATACGGCGACCACCGAGATCTACACGCTCTAGTTCGTCGGCAGCGTC
AATGATACGGCGACCACCGAGATCTACAC	GACACTGA	TCGTCGGCAGCGTC	MC506	AATGATACGGCGACCACCGAGATCTACACGACACTGATCGTCGGCAGCGTC
AATGATACGGCGACCACCGAGATCTACAC	TGCGTACG	TCGTCGGCAGCGTC	MC507	AATGATACGGCGACCACCGAGATCTACACTGCGTACGTCGTCGGCAGCGTC
AATGATACGGCGACCACCGAGATCTACAC	TAGTGTAG	TCGTCGGCAGCGTC	MC508	AATGATACGGCGACCACCGAGATCTACACTAGTGTAGTCGTCGGCAGCGTC
AATGATACGGCGACCACCGAGATCTACAC	AAGCAGCA	TCGTCGGCAGCGTC	MD501	AATGATACGGCGACCACCGAGATCTACACAAGCAGCATCGTCGGCAGCGTC
AATGATACGGCGACCACCGAGATCTACAC	ACGCGTGA	TCGTCGGCAGCGTC	MD502	AATGATACGGCGACCACCGAGATCTACACACGCGTGATCGTCGGCAGCGTC
AATGATACGGCGACCACCGAGATCTACAC	CGATCTAC	TCGTCGGCAGCGTC	MD503	AATGATACGGCGACCACCGAGATCTACACCGATCTACTCGTCGGCAGCGTC
AATGATACGGCGACCACCGAGATCTACAC	TGCGTCAC	TCGTCGGCAGCGTC	MD504	AATGATACGGCGACCACCGAGATCTACACTGCGTCACTCGTCGGCAGCGTC
AATGATACGGCGACCACCGAGATCTACAC	GTCTAGTG	TCGTCGGCAGCGTC	MD505	AATGATACGGCGACCACCGAGATCTACACGTCTAGTGTCGTCGGCAGCGTC
AATGATACGGCGACCACCGAGATCTACAC	CTAGTATG	TCGTCGGCAGCGTC	MD506	AATGATACGGCGACCACCGAGATCTACACCTAGTATGTCGTCGGCAGCGTC
AATGATACGGCGACCACCGAGATCTACAC	GATAGCGT	TCGTCGGCAGCGTC	MD507	AATGATACGGCGACCACCGAGATCTACACGATAGCGTTCGTCGGCAGCGTC
AATGATACGGCGACCACCGAGATCTACAC	TCTACACT	TCGTCGGCAGCGTC	MD508	AATGATACGGCGACCACCGAGATCTACACTCTACACTTCGTCGGCAGCGTC
			Primer name	Full Primer sequence
P7	i7	Illumina sequencing primer (5' partial)	Enter reverse complement of i7 index into Miseq datasheet
CAAGCAGAAGACGGCATACGAGAT	AACTCTCG	GTCTCGTGGGCTCGG	MA701	CAAGCAGAAGACGGCATACGAGATAACTCTCGGTCTCGTGGGCTCGG
CAAGCAGAAGACGGCATACGAGAT	ACTATGTC	GTCTCGTGGGCTCGG	MA702	CAAGCAGAAGACGGCATACGAGATACTATGTCGTCTCGTGGGCTCGG
CAAGCAGAAGACGGCATACGAGAT	AGTAGCGT	GTCTCGTGGGCTCGG	MA703	CAAGCAGAAGACGGCATACGAGATAGTAGCGTGTCTCGTGGGCTCGG
CAAGCAGAAGACGGCATACGAGAT	CAGTGAGT	GTCTCGTGGGCTCGG	MA704	CAAGCAGAAGACGGCATACGAGATCAGTGAGTGTCTCGTGGGCTCGG
CAAGCAGAAGACGGCATACGAGAT	CGTACTCA	GTCTCGTGGGCTCGG	MA705	CAAGCAGAAGACGGCATACGAGATCGTACTCAGTCTCGTGGGCTCGG
CAAGCAGAAGACGGCATACGAGAT	CTACGCAG	GTCTCGTGGGCTCGG	MA706	CAAGCAGAAGACGGCATACGAGATCTACGCAGGTCTCGTGGGCTCGG
CAAGCAGAAGACGGCATACGAGAT	GGAGACTA	GTCTCGTGGGCTCGG	MA707	CAAGCAGAAGACGGCATACGAGATGGAGACTAGTCTCGTGGGCTCGG
CAAGCAGAAGACGGCATACGAGAT	GTCGCTCG	GTCTCGTGGGCTCGG	MA708	CAAGCAGAAGACGGCATACGAGATGTCGCTCGGTCTCGTGGGCTCGG
CAAGCAGAAGACGGCATACGAGAT	GTCGTAGT	GTCTCGTGGGCTCGG	MA709	CAAGCAGAAGACGGCATACGAGATGTCGTAGTGTCTCGTGGGCTCGG
CAAGCAGAAGACGGCATACGAGAT	TAGCAGAC	GTCTCGTGGGCTCGG	MA710	CAAGCAGAAGACGGCATACGAGATTAGCAGACGTCTCGTGGGCTCGG
CAAGCAGAAGACGGCATACGAGAT	TCATAGAC	GTCTCGTGGGCTCGG	MA711	CAAGCAGAAGACGGCATACGAGATTCATAGACGTCTCGTGGGCTCGG
CAAGCAGAAGACGGCATACGAGAT	TCGCTATA	GTCTCGTGGGCTCGG	MA712	CAAGCAGAAGACGGCATACGAGATTCGCTATAGTCTCGTGGGCTCGG
CAAGCAGAAGACGGCATACGAGAT	AAGTCGAG	GTCTCGTGGGCTCGG	MB701	CAAGCAGAAGACGGCATACGAGATAAGTCGAGGTCTCGTGGGCTCGG
CAAGCAGAAGACGGCATACGAGAT	ATACTTCG	GTCTCGTGGGCTCGG	MB702	CAAGCAGAAGACGGCATACGAGATATACTTCGGTCTCGTGGGCTCGG
CAAGCAGAAGACGGCATACGAGAT	AGCTGCTA	GTCTCGTGGGCTCGG	MB703	CAAGCAGAAGACGGCATACGAGATAGCTGCTAGTCTCGTGGGCTCGG
CAAGCAGAAGACGGCATACGAGAT	CATAGAGA	GTCTCGTGGGCTCGG	MB704	CAAGCAGAAGACGGCATACGAGATCATAGAGAGTCTCGTGGGCTCGG
CAAGCAGAAGACGGCATACGAGAT	CGTAGATC	GTCTCGTGGGCTCGG	MB705	CAAGCAGAAGACGGCATACGAGATCGTAGATCGTCTCGTGGGCTCGG
CAAGCAGAAGACGGCATACGAGAT	CTCGTTAC	GTCTCGTGGGCTCGG	MB706	CAAGCAGAAGACGGCATACGAGATCTCGTTACGTCTCGTGGGCTCGG
CAAGCAGAAGACGGCATACGAGAT	GCGCACGT	GTCTCGTGGGCTCGG	MB707	CAAGCAGAAGACGGCATACGAGATGCGCACGTGTCTCGTGGGCTCGG
CAAGCAGAAGACGGCATACGAGAT	GGTACTAT	GTCTCGTGGGCTCGG	MB708	CAAGCAGAAGACGGCATACGAGATGGTACTATGTCTCGTGGGCTCGG
CAAGCAGAAGACGGCATACGAGAT	GTATACGC	GTCTCGTGGGCTCGG	MB709	CAAGCAGAAGACGGCATACGAGATGTATACGCGTCTCGTGGGCTCGG
CAAGCAGAAGACGGCATACGAGAT	TACGAGCA	GTCTCGTGGGCTCGG	MB710	CAAGCAGAAGACGGCATACGAGATTACGAGCAGTCTCGTGGGCTCGG
CAAGCAGAAGACGGCATACGAGAT	TCAGCGTT	GTCTCGTGGGCTCGG	MB711	CAAGCAGAAGACGGCATACGAGATTCAGCGTTGTCTCGTGGGCTCGG
CAAGCAGAAGACGGCATACGAGAT	TCGCTACG	GTCTCGTGGGCTCGG	MB712	CAAGCAGAAGACGGCATACGAGATTCGCTACGGTCTCGTGGGCTCGG
CAAGCAGAAGACGGCATACGAGAT	ACCTACTG	GTCTCGTGGGCTCGG	MC701	CAAGCAGAAGACGGCATACGAGATACCTACTGGTCTCGTGGGCTCGG
CAAGCAGAAGACGGCATACGAGAT	AGCGCTAT	GTCTCGTGGGCTCGG	MC702	CAAGCAGAAGACGGCATACGAGATAGCGCTATGTCTCGTGGGCTCGG
CAAGCAGAAGACGGCATACGAGAT	AGTCTAGA	GTCTCGTGGGCTCGG	MC703	CAAGCAGAAGACGGCATACGAGATAGTCTAGAGTCTCGTGGGCTCGG
CAAGCAGAAGACGGCATACGAGAT	CATGAGGA	GTCTCGTGGGCTCGG	MC704	CAAGCAGAAGACGGCATACGAGATCATGAGGAGTCTCGTGGGCTCGG
CAAGCAGAAGACGGCATACGAGAT	CTAGCTCG	GTCTCGTGGGCTCGG	MC705	CAAGCAGAAGACGGCATACGAGATCTAGCTCGGTCTCGTGGGCTCGG
CAAGCAGAAGACGGCATACGAGAT	CTCTAGAG	GTCTCGTGGGCTCGG	MC706	CAAGCAGAAGACGGCATACGAGATCTCTAGAGGTCTCGTGGGCTCGG
CAAGCAGAAGACGGCATACGAGAT	GAGCTCAT	GTCTCGTGGGCTCGG	MC707	CAAGCAGAAGACGGCATACGAGATGAGCTCATGTCTCGTGGGCTCGG
CAAGCAGAAGACGGCATACGAGAT	GGTATGCT	GTCTCGTGGGCTCGG	MC708	CAAGCAGAAGACGGCATACGAGATGGTATGCTGTCTCGTGGGCTCGG
CAAGCAGAAGACGGCATACGAGAT	GTATGACG	GTCTCGTGGGCTCGG	MC709	CAAGCAGAAGACGGCATACGAGATGTATGACGGTCTCGTGGGCTCGG
CAAGCAGAAGACGGCATACGAGAT	TAGACTGA	GTCTCGTGGGCTCGG	MC710	CAAGCAGAAGACGGCATACGAGATTAGACTGAGTCTCGTGGGCTCGG
CAAGCAGAAGACGGCATACGAGAT	TCACGATG	GTCTCGTGGGCTCGG	MC711	CAAGCAGAAGACGGCATACGAGATTCACGATGGTCTCGTGGGCTCGG
CAAGCAGAAGACGGCATACGAGAT	TCGAGCTC	GTCTCGTGGGCTCGG	MC712	CAAGCAGAAGACGGCATACGAGATTCGAGCTCGTCTCGTGGGCTCGG
CAAGCAGAAGACGGCATACGAGAT	ACCTAGTA	GTCTCGTGGGCTCGG	MD701	CAAGCAGAAGACGGCATACGAGATACCTAGTAGTCTCGTGGGCTCGG
CAAGCAGAAGACGGCATACGAGAT	ACGTACGT	GTCTCGTGGGCTCGG	MD702	CAAGCAGAAGACGGCATACGAGATACGTACGTGTCTCGTGGGCTCGG
CAAGCAGAAGACGGCATACGAGAT	ATATCGCG	GTCTCGTGGGCTCGG	MD703	CAAGCAGAAGACGGCATACGAGATATATCGCGGTCTCGTGGGCTCGG
CAAGCAGAAGACGGCATACGAGAT	CACGATAG	GTCTCGTGGGCTCGG	MD704	CAAGCAGAAGACGGCATACGAGATCACGATAGGTCTCGTGGGCTCGG
CAAGCAGAAGACGGCATACGAGAT	CGTATCGC	GTCTCGTGGGCTCGG	MD705	CAAGCAGAAGACGGCATACGAGATCGTATCGCGTCTCGTGGGCTCGG
CAAGCAGAAGACGGCATACGAGAT	CTGCGACT	GTCTCGTGGGCTCGG	MD706	CAAGCAGAAGACGGCATACGAGATCTGCGACTGTCTCGTGGGCTCGG
CAAGCAGAAGACGGCATACGAGAT	GCTGTAAC	GTCTCGTGGGCTCGG	MD707	CAAGCAGAAGACGGCATACGAGATGCTGTAACGTCTCGTGGGCTCGG
CAAGCAGAAGACGGCATACGAGAT	GGACGTTA	GTCTCGTGGGCTCGG	MD708	CAAGCAGAAGACGGCATACGAGATGGACGTTAGTCTCGTGGGCTCGG
CAAGCAGAAGACGGCATACGAGAT	GGTCGTAG	GTCTCGTGGGCTCGG	MD709	CAAGCAGAAGACGGCATACGAGATGGTCGTAGGTCTCGTGGGCTCGG
CAAGCAGAAGACGGCATACGAGAT	TAAGTCTC	GTCTCGTGGGCTCGG	MD710	CAAGCAGAAGACGGCATACGAGATTAAGTCTCGTCTCGTGGGCTCGG
CAAGCAGAAGACGGCATACGAGAT	TACACAGT	GTCTCGTGGGCTCGG	MD711	CAAGCAGAAGACGGCATACGAGATTACACAGTGTCTCGTGGGCTCGG
CAAGCAGAAGACGGCATACGAGAT	TTGACGCA	GTCTCGTGGGCTCGG	MD712	CAAGCAGAAGACGGCATACGAGATTTGACGCAGTCTCGTGGGCTCGG
