# Supplementary material for: Temporal and Spatial Blood Feeding Patterns of Urban Mosquitoes in the San Juan Metropolitan Area, Puerto Rico
Source: Insects. 2021 Feb 2;12(2):129. doi: 10.3390/insects12020129 (PMC7913113; doi:10.3390/insects12020129)
Supplement: Supplementary file 1 [file insects-12-00129-s001.zip › Table S3 - Sequencing results.xlsx]

## Sheet: Sheet1
Table S3. Mitochondrial 12S rRNA gene seqeuncing results from mosquito blood meals collected in the San Juan Metropolitan Area, Puerto Rico.
TrapSession	site	trapID	Date	mosquito_species	Sample	OTU	blood_meal_ID	Order	Family	Genus	MIDORI_Species	usearch_percent match	Usearch_query length	BLAST_species ID	percent_match	Sequence depth	Sample	COI_Long_Blast	Match	COI_Short	Match2	Runner-ups	Match3	BOLD	%match
1	CA	37	2018-01-01	Culex quinquefasciatus	VM22019-001	Zotu2	Gallus gallus	Galliformes	f:Phasianidae_9005	g:Gallus_9030	s:Gallus gallus_9031;	98.6	140	Gallus gallus breed Zhengyang Yellow chicken mitochondrion	100	4272
1	CA	37	2018-01-01	Culex quinquefasciatus	VM22019-002	Zotu3	Coereba flaveola	Passeriformes	f:Thraupidae_400783	g:Conirostrum_182922	s:Conirostrum albifrons_194935;	97.9	142	Oreopsar bolivianus mitochondrion	100	5370	VM22019-002	Coereba flaveola	1					Coereba flaveola	100
1	CA	37	2018-01-01	Culex quinquefasciatus	VM22019-003	Zotu1	Gallus gallus	Galliformes	f:Phasianidae_9005	g:Gallus_9030	s:Gallus gallus_9031;	97.9	143	Gallus gallus breed Zhengyang Yellow chicken mitochondrion	100	7768
1	CA	37	2018-01-01	Culex quinquefasciatus	VM22019-004	Zotu6	Homo sapiens	Lutjaniformes	f:Lutjanidae_30850	g:Caesio_119693	s:Caesio cuning_119694;	97.1	140	Homo sapiens isolate AngH82 mitochondrion	100	473
1	VM	25	2018-01-01	Culex quinquefasciatus	VM22119-005	Zotu2	Gallus gallus	Galliformes	f:Phasianidae_9005	g:Gallus_9030	s:Gallus gallus_9031;	98.6	142	Gallus gallus breed Zhengyang Yellow chicken mitochondrion	100	2752
1	T	11	2018-01-01	Culex quinquefasciatus	VM22119-006	Zotu2	Gallus gallus	Galliformes	f:Phasianidae_9005	g:Gallus_9030	s:Gallus gallus_9031;	98.6	140	Gallus gallus breed Zhengyang Yellow chicken mitochondrion	100	2294
1	T	10	2018-01-01	Culex quinquefasciatus	VM22119-012	Zotu2	Gallus gallus	Galliformes	f:Phasianidae_9005	g:Gallus_9030	s:Gallus gallus_9031;	98.6	142	Gallus gallus breed Zhengyang Yellow chicken mitochondrion	100	3026
1	MP	2	2018-01-01	Culex quinquefasciatus	VM22119-014	Zotu3	Gallus gallus	Galliformes	f:Phasianidae_9005	g:Gallus_9030	s:Gallus gallus_9031;	98.6	142	Gallus gallus breed Zhengyang Yellow chicken mitochondrion	100	1730
1	MP	1	2018-01-01	Culex quinquefasciatus	VM22119-015	Zotu2	Gallus gallus	Galliformes	f:Phasianidae_9005	g:Gallus_9030	s:Gallus gallus_9031;	97.9	143	Gallus gallus breed Zhengyang Yellow chicken mitochondrion	100	2940
1	CA	41	2018-01-01	Culex quinquefasciatus	VM22219-008	Zotu2	Canis lupus familiaris	Carnivora	f:Canidae_9608	g:Canis_9611	s:Canis aureus_68724;	97.9	140	Canis lupus isolate Mongolia2 mitochondrion	100	3008
1	CA	41	2018-01-01	Culex quinquefasciatus	VM22219-009	Zotu1	Gallus gallus	Galliformes	f:Phasianidae_9005	g:Gallus_9030	s:Gallus gallus_9031;	97.9	141	Gallus gallus breed Zhengyang Yellow chicken mitochondrion	100	3810
1	CA	41	2018-01-01	Culex quinquefasciatus	VM22219-010	Zotu3	Canis lupus familiaris	Carnivora	f:Canidae_9608	g:Canis_9611	s:Canis aureus_68724;	98.6	139	Canis lupus isolate Mongolia2 mitochondrion	100	6948
1	CA	41	2018-01-01	Culex quinquefasciatus	VM22219-012	Zotu2	Gallus gallus	Galliformes	f:Phasianidae_9005	g:Gallus_9030	s:Gallus gallus_9031;	98.6	142	Gallus gallus breed Zhengyang Yellow chicken mitochondrion	100	4351
1	CA	41	2018-01-01	Culex quinquefasciatus	VM22219-014	Zotu1	Canis lupus familiaris	Carnivora	f:Canidae_9608	g:Canis_9611	s:Canis aureus_68724;	97.9	140	Canis lupus isolate Mongolia2 mitochondrion	100	3773
1	CA	41	2018-01-01	Culex quinquefasciatus	VM22219-015	Zotu2	Gallus gallus	Galliformes	f:Phasianidae_9005	g:Gallus_9030	s:Gallus gallus_9031;	97.9	143	Gallus gallus breed Zhengyang Yellow chicken mitochondrion	100	11345
1	CA	41	2018-01-01	Culex quinquefasciatus	VM22219-016	Zotu2	Canis lupus familiaris	Carnivora	f:Canidae_9608	g:Canis_9611	s:Canis aureus_68724;	97.9	140	Canis lupus isolate Mongolia2 mitochondrion	100	11340
1	CA	41	2018-01-01	Culex quinquefasciatus	VM22219-017	Zotu1	Gallus gallus	Galliformes	f:Phasianidae_9005	g:Gallus_9030	s:Gallus gallus_9031;	97.9	143	Gallus gallus breed Zhengyang Yellow chicken mitochondrion	100	6841
1	CA	41	2018-01-01	Culex quinquefasciatus	VM22219-018	Zotu1	Canis lupus familiaris	Carnivora	f:Canidae_9608	g:Canis_9611	s:Canis aureus_68724;	97.9	140	Canis lupus isolate Mongolia2 mitochondrion	100	5484
1	CA	41	2018-01-01	Culex quinquefasciatus	VM22219-021	Zotu1	Canis lupus familiaris	Carnivora	f:Canidae_9608	g:Canis_9611	s:Canis aureus_68724;	98.5	137	Canis lupus isolate Mongolia2 mitochondrion	100	4207
1	CA	42	2018-01-01	Culex quinquefasciatus	VM225192-013	Zotu2	Gallus gallus	Galliformes	f:Phasianidae_9005	g:Gallus_9030	s:Gallus gallus_9031;	97.9	143	Gallus gallus breed Zhengyang Yellow chicken mitochondrion	100	13364
1	CA	42	2018-01-01	Culex quinquefasciatus	VM225192-014	Zotu1	Gallus gallus	Galliformes	f:Phasianidae_9005	g:Gallus_9030	s:Gallus gallus_9031;	97.9	141	Gallus gallus breed Zhengyang Yellow chicken mitochondrion	100	13320
1	CA	42	2018-01-01	Culex quinquefasciatus	VM225192-015	Zotu1	Gallus gallus	Galliformes	f:Phasianidae_9005	g:Gallus_9030	s:Gallus gallus_9031;	97.9	142	Gallus gallus breed Zhengyang Yellow chicken mitochondrion	100	5703
1	CA	42	2018-01-01	Culex quinquefasciatus	VM225192-016	Zotu2	Gallus gallus	Galliformes	f:Phasianidae_9005	g:Gallus_9030	s:Gallus gallus_9031;	97.9	143	Gallus gallus breed Zhengyang Yellow chicken mitochondrion	100	8925
1	CA	42	2018-01-01	Culex quinquefasciatus	VM225192-017	Zotu2	Gallus gallus	Galliformes	f:Phasianidae_9005	g:Gallus_9030	s:Gallus gallus_9031;	97.9	143	Gallus gallus breed Zhengyang Yellow chicken mitochondrion	100	17805
1	CA	42	2018-01-01	Culex quinquefasciatus	VM225192-018	Zotu3	Gallus gallus	Galliformes	f:Phasianidae_9005	g:Gallus_9030	s:Gallus gallus_9031;	97.9	142	Gallus gallus breed Zhengyang Yellow chicken mitochondrion	100	19988
1	CA	42	2018-01-01	Culex quinquefasciatus	VM225192-019	Zotu1	Gallus gallus	Galliformes	f:Phasianidae_9005	g:Gallus_9030	s:Gallus gallus_9031;	98.6	140	Gallus gallus breed Zhengyang Yellow chicken mitochondrion	100	15048
1	CA	42	2018-01-01	Culex quinquefasciatus	VM225192-020	Zotu1	Gallus gallus	Galliformes	f:Phasianidae_9005	g:Gallus_9030	s:Gallus gallus_9031;	98.6	142	Gallus gallus breed Zhengyang Yellow chicken mitochondrion	100	3930
1	CA	42	2018-01-01	Culex quinquefasciatus	VM225192-021	Zotu3	Gallus gallus	Galliformes	f:Phasianidae_9005	g:Gallus_9030	s:Gallus gallus_9031;	97.9	142	Gallus gallus breed Zhengyang Yellow chicken mitochondrion	100	6029
1	CA	42	2018-01-01	Culex quinquefasciatus	VM225192-022	Zotu3	Gallus gallus	Galliformes	f:Phasianidae_9005	g:Gallus_9030	s:Gallus gallus_9031;	97.9	142	Gallus gallus breed Zhengyang Yellow chicken mitochondrion	100	14868
2	CA	40	2018-03-01	Culex quinquefasciatus	VM22019-007	Zotu1	Gallus gallus	Galliformes	f:Phasianidae_9005	g:Gallus_9030	s:Gallus gallus_9031;	97.9	141	Gallus gallus breed Zhengyang Yellow chicken mitochondrion	100	7499
2	CA	40	2018-03-01	Culex quinquefasciatus	VM22019-008	Zotu1	Gallus gallus	Galliformes	f:Phasianidae_9005	g:Gallus_9030	s:Gallus gallus_9031;	97.9	141	Gallus gallus breed Zhengyang Yellow chicken mitochondrion	100	6245
2	CA	40	2018-03-01	Culex quinquefasciatus	VM22019-010	Zotu1	Gallus gallus	Galliformes	f:Phasianidae_9005	g:Gallus_9030	s:Gallus gallus_9031;	97.9	141	Gallus gallus breed Zhengyang Yellow chicken mitochondrion	100	1433
2	CA	40	2018-03-01	Culex quinquefasciatus	VM22019-011	Zotu1	Canis lupus familiaris	Carnivora	f:Canidae_9608	g:Canis_9611	s:Canis aureus_68724;	97.8	138	Canis lupus isolate Mongolia2 mitochondrion	100	1829
2	T	7	2018-03-01	Culex quinquefasciatus	VM22019-013	Zotu2	Gallus gallus	Galliformes	f:Phasianidae_9005	g:Gallus_9030	s:Gallus gallus_9031;	97.9	143	Gallus gallus breed Zhengyang Yellow chicken mitochondrion, complete genome	100	2980	VM22019-013	Homo sapiens	0.9985	Homo sapiens	0.9969			Homo sapiens	100
2	T	7	2018-03-01	Culex quinquefasciatus	VM22019-014	Zotu1	Gallus gallus	Galliformes	f:Phasianidae_9005	g:Gallus_9030	s:Gallus gallus_9031;	97.9	141	Gallus gallus breed Zhengyang Yellow chicken mitochondrion	100	2015
2	T	7	2018-03-01	Culex quinquefasciatus	VM22019-015	Zotu2	Canis lupus familiaris	Carnivora	f:Canidae_9608	g:Canis_9611	s:Canis aureus_68724;	97.9	140	Canis lupus isolate Mongolia2 mitochondrion	100	3983
2	T	7	2018-03-01	Culex quinquefasciatus	VM22019-016	Zotu2	Canis lupus familiaris	Carnivora	f:Canidae_9608	g:Canis_9611	s:Canis aureus_68724;	97.9	140	Canis lupus isolate Mongolia2 mitochondrion	100	2644
2	T	7	2018-03-01	Culex quinquefasciatus	VM22019-017	Zotu1	Gallus gallus	Galliformes	f:Phasianidae_9005	g:Gallus_9030	s:Gallus gallus_9031;	97.9	143	Gallus gallus breed Zhengyang Yellow chicken mitochondrion	100	1530
2	T	7	2018-03-01	Culex quinquefasciatus	VM22019-018	Zotu3	Canis lupus familiaris	Carnivora	f:Canidae_9608	g:Canis_9611	s:Canis aureus_68724;	97.9	140	Canis lupus isolate Mongolia2 mitochondrion	100	1023
2	T	7	2018-03-01	Culex quinquefasciatus	VM22019-019		Nyctanassa violacea																	Nyctanassa violacea	100
2	T	8	2018-03-01	Culex quinquefasciatus	VM22119-001	Zotu6	Homo sapiens	Primates	f:Hominidae_9604	g:Homo_9605	s:Homo sapiens_9606;	97.8	138	Homo sapiens isolate AngH82 mitochondrion	99.265	2449
2	RP	15	2018-03-01	Aedes aegypti	VM22119-002	Zotu2	Canis lupus familiaris	Carnivora	f:Canidae_9608	g:Canis_9611	s:Canis aureus_68724;	97.9	140	Canis lupus isolate Mongolia2 mitochondrion	100	2356
2	T	9	2018-03-01	Aedes aegypti	VM22119-003	Zotu7	Homo sapiens	Primates	f:Hominidae_9604	g:Homo_9605	s:Homo sapiens_9606;	97.9	140	Homo sapiens isolate AngH82 mitochondrion	99.275	2171
2	VV	57	2018-03-01	Culex quinquefasciatus	VM22119-004	Zotu3	Agapornis fischeri	Psittaciformes	f:Psittacidae_9224	g:Agapornis_60461	s:Agapornis fischeri_60463;	98.6	141	Agapornis roseicollis mitochondrion	97.842	3402		Agapornis sp	0.9985	Agapornis sp	0.9885			Agapornis fischeri	100
2	PN	51	2018-03-01	Culex quinquefasciatus	VM22119-008	Zotu3	Columbiformes	Columbiformes	f:Columbidae_8930	g:Claravis_115589	s:Claravis pretiosa_115590;	95.7	141	Leucopternis melanops voucher ANSP 7883 12S ribosomal RNA	97.826	2847
2	CA	39	2018-03-01	Culex quinquefasciatus	VM22119-010	Zotu2	Gallus gallus	Galliformes	f:Phasianidae_9005	g:Gallus_9030	s:Gallus gallus_9031;	97.9	143	Gallus gallus breed Zhengyang Yellow chicken mitochondrion	100	3209
2	MP	5	2018-03-01	Culex quinquefasciatus	VM22119-013	Zotu2	Gallus gallus	Galliformes	f:Phasianidae_9005	g:Gallus_9030	s:Gallus gallus_9031;	97.9	143	Gallus gallus breed Zhengyang Yellow chicken mitochondrion	100	2980
2	T	56	2018-03-01	Culex quinquefasciatus	VM22219-002	Zotu2	Gallus gallus	Galliformes	f:Phasianidae_9005	g:Gallus_9030	s:Gallus gallus_9031;	97.9	143	Gallus gallus breed Zhengyang Yellow chicken mitochondrion	100	4269
2	T	56	2018-03-01	Culex quinquefasciatus	VM22219-004	Zotu7	Homo sapiens	Primates	f:Hominidae_9604	g:Homo_9605	s:Homo sapiens_9606;	97.9	140	Homo sapiens isolate AngH82 mitochondrion	99.275	1355
2	T	11	2018-03-01	Culex quinquefasciatus	VM22519-001	Zotu3	Canis lupus familiaris	Carnivora	f:Canidae_9608	g:Canis_9611	s:Canis aureus_68724;	97.8	139	Canis lupus isolate Mongolia2 mitochondrion	100	3636
2	T	11	2018-03-01	Culex quinquefasciatus	VM22519-002	Zotu2	Gallus gallus	Galliformes	f:Phasianidae_9005	g:Gallus_9030	s:Gallus gallus_9031;	97.9	143	Gallus gallus breed Zhengyang Yellow chicken mitochondrion	100	7051
2	T	11	2018-03-01	Culex quinquefasciatus	VM22519-003	Zotu1	Gallus gallus	Galliformes	f:Phasianidae_9005	g:Gallus_9030	s:Gallus gallus_9031;	97.9	141	Gallus gallus breed Zhengyang Yellow chicken mitochondrion	100	4201
2	T	11	2018-03-01	Culex quinquefasciatus	VM22519-004	Zotu2	Gallus gallus	Galliformes	f:Phasianidae_9005	g:Gallus_9030	s:Gallus gallus_9031;	98.6	142	Gallus gallus breed Zhengyang Yellow chicken mitochondrion	100	4012
2	T	11	2018-03-01	Culex quinquefasciatus	VM22519-005	Zotu2	Canis lupus familiaris	Carnivora	f:Canidae_9608	g:Canis_9611	s:Canis aureus_68724;	97.9	140	Canis lupus isolate Mongolia2 mitochondrion	100	3819
2	T	11	2018-03-01	Culex quinquefasciatus	VM22519-006	Zotu2	Gallus gallus	Galliformes	f:Phasianidae_9005	g:Gallus_9030	s:Gallus gallus_9031;	98.6	142	Gallus gallus breed Zhengyang Yellow chicken mitochondrion	100	4230
2	T	11	2018-03-01	Culex quinquefasciatus	VM22519-008	Zotu2	Gallus gallus	Galliformes	f:Phasianidae_9005	g:Gallus_9030	s:Gallus gallus_9031;	97.9	143	Gallus gallus breed Zhengyang Yellow chicken mitochondrion	100	4106
2	T	9	2018-03-01	Culex quinquefasciatus	VM22519-010	Zotu1	Canis lupus familiaris	Carnivora	f:Canidae_9608	g:Canis_9611	s:Canis aureus_68724;	97.8	139	Canis lupus isolate Mongolia2 mitochondrion	100	5154
2	T	9	2018-03-01	Culex quinquefasciatus	VM22519-012	Zotu2	Gallus gallus	Galliformes	f:Phasianidae_9005	g:Gallus_9030	s:Gallus gallus_9031;	97.9	143	Gallus gallus breed Zhengyang Yellow chicken mitochondrion	100	4873
2	T	9	2018-03-01	Culex quinquefasciatus	VM22519-013	Zotu1	Gallus gallus	Galliformes	f:Phasianidae_9005	g:Gallus_9030	s:Gallus gallus_9031;	97.9	141	Gallus gallus breed Zhengyang Yellow chicken mitochondrion	100	5720
2	T	9	2018-03-01	Culex quinquefasciatus	VM22519-014	Zotu3	Gallus gallus	Galliformes	f:Phasianidae_9005	g:Gallus_9030	s:Gallus gallus_9031;	97.9	143	Gallus gallus breed Zhengyang Yellow chicken mitochondrion	100	4377
2	T	9	2018-03-01	Culex quinquefasciatus	VM22519-015	Zotu1	Gallus gallus	Galliformes	f:Phasianidae_9005	g:Gallus_9030	s:Gallus gallus_9031;	97.9	143	Gallus gallus breed Zhengyang Yellow chicken mitochondrion	100	3733
2	T	9	2018-03-01	Culex quinquefasciatus	VM22519-016	Zotu3	Gallus gallus	Galliformes	f:Phasianidae_9005	g:Gallus_9030	s:Gallus gallus_9031;	97.9	143	Gallus gallus breed Zhengyang Yellow chicken mitochondrion	100	2516
2	T	9	2018-03-01	Culex quinquefasciatus	VM22519-017	Zotu1	Gallus gallus	Galliformes	f:Phasianidae_9005	g:Gallus_9030	s:Gallus gallus_9031;	97.9	141	Gallus gallus breed Zhengyang Yellow chicken mitochondrion	100	3049
2	T	9	2018-03-01	Culex quinquefasciatus	VM22519-018	Zotu2	Canis lupus familiaris	Carnivora	f:Canidae_9608	g:Canis_9611	s:Canis aureus_68724;	97.9	140	Canis lupus isolate Mongolia2 mitochondrion	100	3645
2	T	9	2018-03-01	Culex quinquefasciatus	VM22519-019	Zotu1	Gallus gallus	Galliformes	f:Phasianidae_9005	g:Gallus_9030	s:Gallus gallus_9031;	97.9	141	Gallus gallus breed Zhengyang Yellow chicken mitochondrion	100	1738
2	T	9	2018-03-01	Culex quinquefasciatus	VM22519-020	Zotu1	Gallus gallus	Galliformes	f:Phasianidae_9005	g:Gallus_9030	s:Gallus gallus_9031;	97.9	141	Gallus gallus breed Zhengyang Yellow chicken mitochondrion	100	2547
2	T	9	2018-03-01	Culex quinquefasciatus	VM22519-021	Zotu2	Canis lupus familiaris	Carnivora	f:Canidae_9608	g:Canis_9611	s:Canis aureus_68724;	97.9	140	Canis lupus isolate Mongolia2 mitochondrion	100	2639
2	T	9	2018-03-01	Culex quinquefasciatus	VM22519-022	Zotu2	Canis lupus familiaris	Carnivora	f:Canidae_9608	g:Canis_9611	s:Canis aureus_68724;	97.9	140	Canis lupus isolate Mongolia2 mitochondrion	100	3007
2	T	9	2018-03-01	Culex quinquefasciatus	VM22519-023	Zotu2	Gallus gallus	Galliformes	f:Phasianidae_9005	g:Gallus_9030	s:Gallus gallus_9031;	98.6	142	Gallus gallus breed Zhengyang Yellow chicken mitochondrion	100	5118
2	T	9	2018-03-01	Culex quinquefasciatus	VM225192-001	Zotu2	Gallus gallus	Galliformes	f:Phasianidae_9005	g:Gallus_9030	s:Gallus gallus_9031;	97.9	143	Gallus gallus breed Zhengyang Yellow chicken mitochondrion	100	8330
2	T	9	2018-03-01	Culex quinquefasciatus	VM225192-002	Zotu1	Felis catus	Carnivora	f:Felidae_9681	g:Felis_9682	s:Felis catus_9685;	97.9	140	Felis catus voucher N22b 12S ribosomal RNA gene	100	9357
2	T	9	2018-03-01	Culex quinquefasciatus	VM225192-003	Zotu1	Gallus gallus	Galliformes	f:Phasianidae_9005	g:Gallus_9030	s:Gallus gallus_9031;	97.9	141	Gallus gallus breed Zhengyang Yellow chicken mitochondrion	100	8996
2	T	9	2018-03-01	Culex quinquefasciatus	VM225192-004	Zotu2	Gallus gallus	Galliformes	f:Phasianidae_9005	g:Gallus_9030	s:Gallus gallus_9031;	97.9	143	Gallus gallus breed Zhengyang Yellow chicken mitochondrion	100	7932
2	T	9	2018-03-01	Culex quinquefasciatus	VM225192-005	Zotu1	Gallus gallus	Galliformes	f:Phasianidae_9005	g:Gallus_9030	s:Gallus gallus_9031;	97.9	141	Gallus gallus breed Zhengyang Yellow chicken mitochondrion	100	4448
2	T	9	2018-03-01	Culex quinquefasciatus	VM225192-006	Zotu2	Gallus gallus	Galliformes	f:Phasianidae_9005	g:Gallus_9030	s:Gallus gallus_9031;	97.9	143	Gallus gallus breed Zhengyang Yellow chicken mitochondrion	100	10095
2	T	9	2018-03-01	Culex quinquefasciatus	VM225192-007	Zotu1	Gallus gallus	Galliformes	f:Phasianidae_9005	g:Gallus_9030	s:Gallus gallus_9031;	97.9	141	Gallus gallus breed Zhengyang Yellow chicken mitochondrion	100	5928
2	T	9	2018-03-01	Culex quinquefasciatus	VM225192-008	Zotu1	Gallus gallus	Galliformes	f:Phasianidae_9005	g:Gallus_9030	s:Gallus gallus_9031;	97.9	141	Gallus gallus breed Zhengyang Yellow chicken mitochondrion	100	9702
2	T	9	2018-03-01	Culex quinquefasciatus	VM225192-009	Zotu1	Gallus gallus	Galliformes	f:Phasianidae_9005	g:Gallus_9030	s:Gallus gallus_9031;	98.6	140	Gallus gallus breed Zhengyang Yellow chicken mitochondrion	100	8903
2	T	9	2018-03-01	Culex quinquefasciatus	VM225192-010	Zotu2	Gallus gallus	Galliformes	f:Phasianidae_9005	g:Gallus_9030	s:Gallus gallus_9031;	97.9	143	Gallus gallus breed Zhengyang Yellow chicken mitochondrion	100	8109
2	T	9	2018-03-01	Culex quinquefasciatus	VM225192-012	Zotu1	Gallus gallus	Galliformes	f:Phasianidae_9005	g:Gallus_9030	s:Gallus gallus_9031;	97.9	141	Gallus gallus breed Zhengyang Yellow chicken mitochondrion	100	4717
2	T	9	2018-03-01	Culex quinquefasciatus	VM225192-012	Zotu13	Homo sapiens	Primates	f:Hominidae_9604	g:Homo_9605	s:Homo sapiens_9606;	97.9	140	Homo sapiens isolate AngH82 mitochondrion	99.275	4366
2	T	10	2018-03-01	Culex quinquefasciatus	VM22719-001	Zotu2	Gallus gallus	Galliformes	f:Phasianidae_9005	g:Gallus_9030	s:Gallus gallus_9031;	97.9	143	Gallus gallus breed Zhengyang Yellow chicken mitochondrion	100	22865
2	T	10	2018-03-01	Culex quinquefasciatus	VM22719-002	Zotu1	Gallus gallus	Galliformes	f:Phasianidae_9005	g:Gallus_9030	s:Gallus gallus_9031;	97.9	141	Gallus gallus breed Zhengyang Yellow chicken mitochondrion	100	20824
2	T	10	2018-03-01	Culex quinquefasciatus	VM22719-004	Zotu1	Gallus gallus	Galliformes	f:Phasianidae_9005	g:Gallus_9030	s:Gallus gallus_9031;	97.9	141	Gallus gallus breed Zhengyang Yellow chicken mitochondrion	100	6980
2	T	10	2018-03-01	Culex quinquefasciatus	VM22719-006	Zotu1	Gallus gallus	Galliformes	f:Phasianidae_9005	g:Gallus_9030	s:Gallus gallus_9031;	98.6	142	Gallus gallus breed Zhengyang Yellow chicken mitochondrion	100	3142
2	T	10	2018-03-01	Culex quinquefasciatus	VM22719-008	Zotu1	Gallus gallus	Galliformes	f:Phasianidae_9005	g:Gallus_9030	s:Gallus gallus_9031;	97.9	141	Gallus gallus breed Zhengyang Yellow chicken mitochondrion	100	6934
2	T	10	2018-03-01	Culex quinquefasciatus	VM22719-009	Zotu3	Gallus gallus	Galliformes	f:Phasianidae_9005	g:Gallus_9030	s:Gallus gallus_9031;	97.9	142	Gallus gallus breed Zhengyang Yellow chicken mitochondrion	100	18886
2	T	10	2018-03-01	Culex quinquefasciatus	VM22719-011	Zotu2	Gallus gallus	Galliformes	f:Phasianidae_9005	g:Gallus_9030	s:Gallus gallus_9031;	97.9	143	Gallus gallus breed Zhengyang Yellow chicken mitochondrion	100	16462
2	T	10	2018-03-01	Culex quinquefasciatus	VM22719-012	Zotu2	Gallus gallus	Galliformes	f:Phasianidae_9005	g:Gallus_9030	s:Gallus gallus_9031;	97.9	143	Gallus gallus breed Zhengyang Yellow chicken mitochondrion	100	15686
2	T	10	2018-03-01	Culex quinquefasciatus	VM22719-013	Zotu1	Gallus gallus	Galliformes	f:Phasianidae_9005	g:Gallus_9030	s:Gallus gallus_9031;	97.9	141	Gallus gallus breed Zhengyang Yellow chicken mitochondrion	100	9962
2	T	10	2018-03-01	Culex quinquefasciatus	VM22719-014	Zotu1	Gallus gallus	Galliformes	f:Phasianidae_9005	g:Gallus_9030	s:Gallus gallus_9031;	97.9	141	Gallus gallus breed Zhengyang Yellow chicken mitochondrion	100	6808
2	T	10	2018-03-01	Culex quinquefasciatus	VM22719-015		Gallus gallus										VM22719-015	Gallus gallus	1					Gallus gallus	100
2	T	10	2018-03-01	Culex quinquefasciatus	VM22719-016	Zotu2	Gallus gallus	Galliformes	f:Phasianidae_9005	g:Gallus_9030	s:Gallus gallus_9031;	98.6	142	Gallus gallus breed Zhengyang Yellow chicken mitochondrion	100	3696
2	T	10	2018-03-01	Culex quinquefasciatus	VM22719-017	Zotu4	Gallus gallus	Galliformes	f:Phasianidae_9005	g:Gallus_9030	s:Gallus gallus_9031;	98.6	140	Gallus gallus breed Zhengyang Yellow chicken mitochondrion	100	1235
2	T	10	2018-03-01	Culex quinquefasciatus	VM22719-017	Zotu1	Homo sapiens	Primates	f:Cercopithecidae_9527	g:Trachypithecus_54136	s:Trachypithecus francoisi_54180;	91.5	141	Homo sapiens nuclear sequence of mitochondrial origin	100	2517
2	T	10	2018-03-01	Culex quinquefasciatus	VM22719-019	Zotu1	Gallus gallus	Galliformes	f:Phasianidae_9005	g:Gallus_9030	s:Gallus gallus_9031;	97.9	142	Gallus gallus breed Zhengyang Yellow chicken mitochondrion	100	5095
2	T	10	2018-03-01	Culex quinquefasciatus	VM22719-020	Zotu1	Gallus gallus	Galliformes	f:Phasianidae_9005	g:Gallus_9030	s:Gallus gallus_9031;	97.9	143	Gallus gallus breed Zhengyang Yellow chicken mitochondrion	100	12715
2	T	10	2018-03-01	Culex quinquefasciatus	VM22719-021	Zotu1	Gallus gallus	Galliformes	f:Phasianidae_9005	g:Gallus_9030	s:Gallus gallus_9031;	97.9	144	Gallus gallus breed Zhengyang Yellow chicken mitochondrion, complete genome	100	15358
3	PN	51	2018-05-01	Culex quinquefasciatus	VM061719-001	Zotu1	Passer domesticus	Passeriformes	f:Passeridae_9158	g:Passer_9159	s:Passer ammodendri_150914;	97.2	143	Passer ammodendri mitochondrion	99.296	3689	VM061719-001	Passer domesticus	1					Passer domesticus	100
3	T	8	2018-05-01	Culex quinquefasciatus	VM061719-002	Zotu1	Gallus gallus	Galliformes	f:Phasianidae_9005	g:Gallus_9030	s:Gallus gallus_9031;	97.9	143	Gallus gallus breed Zhengyang Yellow chicken mitochondrion	100	2636
3	CA	40	2018-05-01	Culex quinquefasciatus	VM061719-003	Zotu2	Gallus gallus	Galliformes	f:Phasianidae_9005	g:Gallus_9030	s:Gallus gallus_9031;	97.9	143	Gallus gallus breed Zhengyang Yellow chicken mitochondrion	100	2577
3	VA	26	2018-05-01	Aedes aegypti	VM061719-004	Zotu1	Canis lupus familiaris	Carnivora	f:Canidae_9608	g:Canis_9611	s:Canis aureus_68724;	97.9	141	Canis lupus isolate Mongolia2 mitochondrion	100	1942
3	VM	21	2018-05-01	Culex quinquefasciatus	VM061719-005	Zotu1	Gallus gallus	Galliformes	f:Phasianidae_9005	g:Gallus_9030	s:Gallus gallus_9031;	97.2	143	Gallus gallus breed Zhengyang Yellow chicken mitochondrion	100	1644
3	VM	21	2018-05-01	Culex quinquefasciatus	VM061719-006	Zotu1	Gallus gallus	Galliformes	f:Phasianidae_9005	g:Gallus_9030	s:Gallus gallus_9031;	97.9	144	Gallus gallus breed Zhengyang Yellow chicken mitochondrion	100	2222
3	MP	66	2018-05-01	Culex quinquefasciatus	VM061719-007	Zotu1	Gallus gallus	Galliformes	f:Phasianidae_9005	g:Gallus_9030	s:Gallus gallus_9031;	96.6	145	Gallus gallus breed Zhengyang Yellow chicken mitochondrion	100	2483
3	MP	66	2018-05-01	Culex quinquefasciatus	VM061719-008	Zotu1	Gallus gallus	Galliformes	f:Phasianidae_9005	g:Gallus_9030	s:Gallus gallus_9031;	97.9	144	Gallus gallus breed Zhengyang Yellow chicken mitochondrion	100	3096
3	MP	66	2018-05-01	Culex quinquefasciatus	VM061719-009	Zotu2	Gallus gallus	Galliformes	f:Phasianidae_9005	g:Gallus_9030	s:Gallus gallus_9031;	97.9	143	Gallus gallus breed Zhengyang Yellow chicken mitochondrion	100	3388
3	PN	45	2018-05-01	Culex quinquefasciatus	VM061719-010	Zotu1	Homo sapiens	Primates	f:Hominidae_9604	g:Homo_9605	s:Homo sapiens_9606;	96.5	143	Homo sapiens isolate AngH82 mitochondrion	100	456
3	PN	45	2018-05-01	Culex quinquefasciatus	VM061719-011	Zotu1	Homo sapiens	Primates	f:Hominidae_9604	g:Homo_9605	s:Homo sapiens_9606;	96.5	143	Homo sapiens isolate AngH82 mitochondrion	100	990
3	C	22	2018-05-01	Culex quinquefasciatus	VM061719-013	Zotu1	Coereba flaveola	Passeriformes	f:Thraupidae_400783	g:Conirostrum_182922	s:Conirostrum albifrons_194935;	97.9	143	Oreopsar bolivianus mitochondrion	100	669	VM061719-013	Coereba flaveola	1					Coereba flaveola	100
3	T	7	2018-05-01	Culex quinquefasciatus	VM061719-014	Zotu1	Zenaida asiatica	Columbiformes	f:Columbidae_8930	g:Leptotila_115655	s:Leptotila verreauxi_135631;	95.1	143	Zenaida macroura mitochondrion	97.842	5152	VM061719-014	Zenaida asiatica	1	Zenaida asiatica	0.9969			Zenaida asiatica	100
3	T	7	2018-05-01	Culex quinquefasciatus	VM061719-015	Zotu14	Gallus gallus	Galliformes	f:Phasianidae_9005	g:Gallus_9030	s:Gallus gallus_9031;	98.6	142	Gallus gallus breed Zhengyang Yellow chicken mitochondrion	100	822
3	T	7	2018-05-01	Culex quinquefasciatus	VM061719-016	Zotu1	Gallus gallus	Galliformes	f:Phasianidae_9005	g:Gallus_9030	s:Gallus gallus_9031;	97.9	143	Gallus gallus breed Zhengyang Yellow chicken mitochondrion	100	2572
3	T	7	2018-05-01	Culex quinquefasciatus	VM061719-017	Zotu1	Felis catus	Carnivora	f:Felidae_9681	g:Felis_9682	s:Felis catus_9685;	97.9	143	Felis catus voucher N22b 12S ribosomal RNA gene	100	3529
3	T	7	2018-05-01	Culex quinquefasciatus	VM061719-017	Zotu4	Felis catus	Carnivora	f:Felidae_9681	g:Catopuma_61453	s:Catopuma temminckii_61455;	98.4	124	Felis catus chromosome D2 mtDNA tandem repeat Numt	100	1582
3	T	7	2018-05-01	Culex quinquefasciatus	VM061719-018	Zotu7	Gallus gallus	Galliformes	f:Phasianidae_9005	g:Gallus_9030	s:Gallus gallus_9031;	98.6	142	Gallus gallus breed Zhengyang Yellow chicken mitochondrion	100	1568
3	T	7	2018-05-01	Culex quinquefasciatus	VM061719-019	Zotu9	Gallus gallus	Galliformes	f:Phasianidae_9005	g:Gallus_9030	s:Gallus gallus_9031;	97.2	143	Gallus gallus breed Zhengyang Yellow chicken mitochondrion	99.286	3102
3	T	7	2018-05-01	Culex quinquefasciatus	VM061719-020	Zotu1	Canis lupus familiaris	Carnivora	f:Canidae_9608	g:Canis_9611	s:Canis aureus_68724;	95.8	143	Canis lupus isolate Mongolia2 mitochondrion	100	3179
3	VV	33	2018-05-01	Culex quinquefasciatus	VM061719-021	Zotu1	Canis lupus familiaris	Carnivora	f:Canidae_9608	g:Canis_9611	s:Canis aureus_68724;	96.5	142	Canis lupus isolate Mongolia2 mitochondrion	100	3476
3	VM	29	2018-05-01	Aedes aegypti	VM061719-022	Zotu6	Canis lupus familiaris	Carnivora	f:Canidae_9608	g:Canis_9611	s:Canis lupus_9612;	96.5	141	Canis lupus familiaris isolate HXHdog mitochondrion	99.265	3259
3	VM	21	2018-05-01	Culex quinquefasciatus	VM061719-023	Zotu1	Gallus gallus	Galliformes	f:Phasianidae_9005	g:Gallus_9030	s:Gallus gallus_9031;	97.9	144	Gallus gallus breed Zhengyang Yellow chicken mitochondrion	100	885
3	CA	41	2018-05-01	Culex quinquefasciatus	VM061719-101	Zotu3	Homo sapiens	Lutjaniformes	f:Lutjanidae_30850	g:Caesio_119693	s:Caesio cuning_119694;	96.5	143	Homo sapiens isolate AngH82 mitochondrion	100	311
3	CA	41	2018-05-01	Culex quinquefasciatus	VM061719-110	Zotu2	Canis lupus familiaris	Carnivora	f:Canidae_9608	g:Lycalopex_425200	s:Lycalopex sechurae_68739;	92.1	140	Canis lupus familiaris DNA	98.551	569
3	CA	41	2018-05-01	Culex quinquefasciatus	VM061719-115	Zotu1	Mus musculus	Rodentia	f:Muridae_10066	g:Mus_10088	s:Mus musculus_10090;	97.2	142	Mus musculus strain CAST/EiJ mitochondrion	100	141
3	CA	41	2018-05-01	Culex quinquefasciatus	VM061719-117	Zotu3	Mus musculus	Rodentia	f:Muridae_10066	g:Mus_10088	s:Mus musculus_10090;	97.9	142	Mus musculus strain CAST/EiJ mitochondrion	100	232
3	CA	12	2018-05-01	Culex quinquefasciatus	VM061719-202	Zotu1	Gallus gallus	Galliformes	f:Phasianidae_9005	g:Gallus_9030	s:Gallus gallus_9031;	98.6	142	Gallus gallus breed Zhengyang Yellow chicken mitochondrion	100	3173
3	CA	12	2018-05-01	Culex quinquefasciatus	VM061719-203	Zotu1	Gallus gallus	Galliformes	f:Phasianidae_9005	g:Gallus_9030	s:Gallus gallus_9031;	97.9	144	Gallus gallus breed Zhengyang Yellow chicken mitochondrion	100	3023
3	CA	12	2018-05-01	Culex quinquefasciatus	VM061719-205	Zotu1	Gallus gallus	Galliformes	f:Phasianidae_9005	g:Gallus_9030	s:Gallus gallus_9031;	97.9	143	Gallus gallus breed Zhengyang Yellow chicken mitochondrion	100	2357
3	CA	12	2018-05-01	Culex quinquefasciatus	VM061719-206	Zotu1	Gallus gallus	Galliformes	f:Phasianidae_9005	g:Gallus_9030	s:Gallus gallus_9031;	97.9	142	Gallus gallus breed Zhengyang Yellow chicken mitochondrion	100	2239
3	CA	12	2018-05-01	Culex quinquefasciatus	VM061719-207	Zotu2	Gallus gallus	Galliformes	f:Phasianidae_9005	g:Gallus_9030	s:Gallus gallus_9031;	97.9	143	Gallus gallus breed Zhengyang Yellow chicken mitochondrion	100	2481
3	CA	12	2018-05-01	Culex quinquefasciatus	VM061719-208	Zotu2	Gallus gallus	Galliformes	f:Phasianidae_9005	g:Gallus_9030	s:Gallus gallus_9031;	97.9	143	Gallus gallus breed Zhengyang Yellow chicken mitochondrion	100	3422
3	CA	12	2018-05-01	Culex quinquefasciatus	VM061719-209	Zotu3	Gallus gallus	Galliformes	f:Phasianidae_9005	g:Gallus_9030	s:Gallus gallus_9031;	97.9	143	Gallus gallus breed Zhengyang Yellow chicken mitochondrion	100	4940
3	CA	12	2018-05-01	Culex quinquefasciatus	VM061719-210	Zotu1	Gallus gallus	Galliformes	f:Phasianidae_9005	g:Gallus_9030	s:Gallus gallus_9031;	97.9	143	Gallus gallus breed Zhengyang Yellow chicken mitochondrion	100	3555
3	CA	12	2018-05-01	Culex quinquefasciatus	VM061719-211	Zotu6	Canis lupus familiaris	Carnivora	f:Canidae_9608	g:Canis_9611	s:Canis aureus_68724;	97.8	139	Canis lupus isolate Mongolia2 mitochondrion	100	1379
3	CA	12	2018-05-01	Culex quinquefasciatus	VM061719-211	Zotu1	Gallus gallus	Galliformes	f:Phasianidae_9005	g:Gallus_9030	s:Gallus gallus_9031;	97.9	144	Gallus gallus breed Zhengyang Yellow chicken mitochondrion	100	2679
3	CA	12	2018-05-01	Culex quinquefasciatus	VM061719-212	Zotu3	Gallus gallus	Galliformes	f:Phasianidae_9005	g:Gallus_9030	s:Gallus gallus_9031;	97.9	143	Gallus gallus breed Zhengyang Yellow chicken mitochondrion	100	1398
3	CA	12	2018-05-01	Culex quinquefasciatus	VM061719-213	Zotu1	Gallus gallus	Galliformes	f:Phasianidae_9005	g:Gallus_9030	s:Gallus gallus_9031;	97.9	143	Gallus gallus breed Zhengyang Yellow chicken mitochondrion	100	2306
3	CA	12	2018-05-01	Culex quinquefasciatus	VM061719-214	Zotu2	Gallus gallus	Galliformes	f:Phasianidae_9005	g:Gallus_9030	s:Gallus gallus_9031;	97.9	142	Gallus gallus breed Zhengyang Yellow chicken mitochondrion	100	2169
3	CA	12	2018-05-01	Culex quinquefasciatus	VM061719-215	Zotu1	Gallus gallus	Galliformes	f:Phasianidae_9005	g:Gallus_9030	s:Gallus gallus_9031;	98.6	142	Gallus gallus breed Zhengyang Yellow chicken mitochondrion	100	1270
3	CA	12	2018-05-01	Culex quinquefasciatus	VM061719-216	Zotu1	Homo sapiens	Primates	f:Hominidae_9604	g:Homo_9605	s:Homo sapiens_9606;	97.8	139	Homo sapiens isolate AngH82 mitochondrion	100	155
3	CA	12	2018-05-01	Culex quinquefasciatus	VM061719-217	Zotu1	Gallus gallus	Galliformes	f:Phasianidae_9005	g:Gallus_9030	s:Gallus gallus_9031;	97.9	143	Gallus gallus breed Zhengyang Yellow chicken mitochondrion	100	4426
3	CA	12	2018-05-01	Culex quinquefasciatus	VM061719-218	Zotu1	Gallus gallus	Galliformes	f:Phasianidae_9005	g:Gallus_9030	s:Gallus gallus_9031;	97.9	144	Gallus gallus breed Zhengyang Yellow chicken mitochondrion	100	2855
3	CA	12	2018-05-01	Culex quinquefasciatus	VM061719-219	Zotu3	Gallus gallus	Galliformes	f:Phasianidae_9005	g:Gallus_9030	s:Gallus gallus_9031;	98.6	142	Gallus gallus breed Zhengyang Yellow chicken mitochondrion	100	2150
3	CA	12	2018-05-01	Culex quinquefasciatus	VM061719-220	Zotu1	Gallus gallus	Galliformes	f:Phasianidae_9005	g:Gallus_9030	s:Gallus gallus_9031;	97.9	143	Gallus gallus breed Zhengyang Yellow chicken mitochondrion	100	2529
3	CA	34	2018-05-01	Culex quinquefasciatus	VM061719-221	Zotu1	Gallus gallus	Galliformes	f:Phasianidae_9005	g:Gallus_9030	s:Gallus gallus_9031;	97.9	143	Gallus gallus breed Zhengyang Yellow chicken mitochondrion	100	2161
3	T	10	2018-05-01	Culex quinquefasciatus	VM061719-301	Zotu1	Gallus gallus	Galliformes	f:Phasianidae_9005	g:Gallus_9030	s:Gallus gallus_9031;	98.6	142	Gallus gallus breed Zhengyang Yellow chicken mitochondrion	100	1793
3	T	10	2018-05-01	Culex quinquefasciatus	VM061719-302	Zotu8	Mus musculus	Rodentia	f:Muridae_10066	g:Mus_10088	s:Mus musculus_10090;	97.9	143	Mus musculus strain CAST/EiJ mitochondrion	100	829
3	T	10	2018-05-01	Culex quinquefasciatus	VM061719-304	Zotu1	Gallus gallus	Galliformes	f:Phasianidae_9005	g:Gallus_9030	s:Gallus gallus_9031;	97.9	143	Gallus gallus breed Zhengyang Yellow chicken mitochondrion	100	2018
3	T	10	2018-05-01	Culex quinquefasciatus	VM061719-305	Zotu1	Gallus gallus	Galliformes	f:Phasianidae_9005	g:Gallus_9030	s:Gallus gallus_9031;	97.9	142	Gallus gallus breed Zhengyang Yellow chicken mitochondrion	100	1539
3	T	10	2018-05-01	Culex quinquefasciatus	VM061719-306	Zotu3	Canis lupus familiaris	Carnivora	f:Canidae_9608	g:Canis_9611	s:Canis aureus_68724;	97.9	140	Canis lupus isolate Mongolia2 mitochondrion	100	2299
3	T	10	2018-05-01	Culex quinquefasciatus	VM061719-308	Zotu1	Gallus gallus	Galliformes	f:Phasianidae_9005	g:Gallus_9030	s:Gallus gallus_9031;	97.9	142	Gallus gallus breed Zhengyang Yellow chicken mitochondrion	100	1209
3	T	10	2018-05-01	Culex quinquefasciatus	VM061719-309	Zotu3	Gallus gallus	Galliformes	f:Phasianidae_9005	g:Gallus_9030	s:Gallus gallus_9031;	98.6	142	Gallus gallus breed Zhengyang Yellow chicken mitochondrion	100	1351
3	T	10	2018-05-01	Culex quinquefasciatus	VM061719-310	Zotu2	Gallus gallus	Galliformes	f:Phasianidae_9005	g:Gallus_9030	s:Gallus gallus_9031;	97.9	143	Gallus gallus breed Zhengyang Yellow chicken mitochondrion	100	2023
3	T	10	2018-05-01	Culex quinquefasciatus	VM061719-311	Zotu3	Gallus gallus	Galliformes	f:Phasianidae_9005	g:Gallus_9030	s:Gallus gallus_9031;	98.6	142	Gallus gallus breed Zhengyang Yellow chicken mitochondrion	100	4889
3	T	10	2018-05-01	Culex quinquefasciatus	VM061719-312	Zotu3	Gallus gallus	Galliformes	f:Phasianidae_9005	g:Gallus_9030	s:Gallus gallus_9031;	98.6	142	Gallus gallus breed Zhengyang Yellow chicken mitochondrion	100	3806
3	T	10	2018-05-01	Culex quinquefasciatus	VM061719-313	Zotu1	Gallus gallus	Galliformes	f:Phasianidae_9005	g:Gallus_9030	s:Gallus gallus_9031;	97.9	143	Gallus gallus breed Zhengyang Yellow chicken mitochondrion	100	2834
3	T	10	2018-05-01	Culex quinquefasciatus	VM061719-314	Zotu3	Gallus gallus	Galliformes	f:Phasianidae_9005	g:Gallus_9030	s:Gallus gallus_9031;	98.6	142	Gallus gallus breed Zhengyang Yellow chicken mitochondrion	100	2399
3	T	10	2018-05-01	Culex quinquefasciatus	VM061719-315	Zotu1	Gallus gallus	Galliformes	f:Phasianidae_9005	g:Gallus_9030	s:Gallus gallus_9031;	97.9	143	Gallus gallus breed Zhengyang Yellow chicken mitochondrion	100	297
3	T	10	2018-05-01	Culex quinquefasciatus	VM061719-316	Zotu1	Gallus gallus	Galliformes	f:Phasianidae_9005	g:Gallus_9030	s:Gallus gallus_9031;	97.9	143	Gallus gallus breed Zhengyang Yellow chicken mitochondrion	100	1605
3	T	10	2018-05-01	Culex quinquefasciatus	VM061719-317	Zotu3	Cairina moschata	Anseriformes	f:Anatidae_8830	g:Cairina_8854	s:Cairina moschata_8855;	97.2	142	Cairina moschata isolate F20 12S ribosomal RNA gene	99.291	1802	VM061719-317	Cairina moschata	1					Cairina moschata	100
3	T	10	2018-05-01	Culex quinquefasciatus	VM061719-318	Zotu1	Gallus gallus	Galliformes	f:Phasianidae_9005	g:Gallus_9030	s:Gallus gallus_9031;	98.6	142	Gallus gallus breed Zhengyang Yellow chicken mitochondrion	100	1516
3	T	10	2018-05-01	Culex quinquefasciatus	VM061719-319	Zotu1	Gallus gallus	Galliformes	f:Phasianidae_9005	g:Gallus_9030	s:Gallus gallus_9031;	97.9	143	Gallus gallus breed Zhengyang Yellow chicken mitochondrion	100	3227
3	PN	63	2018-05-01	Culex quinquefasciatus	VM061719-321	Zotu3	Canis lupus familiaris	Carnivora	f:Canidae_9608	g:Canis_9611	s:Canis aureus_68724;	97.9	140	Canis lupus isolate Mongolia2 mitochondrion	100	2246
3	PN	63	2018-05-01	Culex quinquefasciatus	VM061719-322	Zotu1	Gallus gallus	Galliformes	f:Phasianidae_9005	g:Gallus_9030	s:Gallus gallus_9031;	97.9	144	Gallus gallus breed Zhengyang Yellow chicken mitochondrion	100	1256
3	CA	7	2018-05-01	Culex quinquefasciatus	VM061819-001	Zotu2	Gallus gallus	Galliformes	f:Phasianidae_9005	g:Gallus_9030	s:Gallus gallus_9031;	97.9	144	Gallus gallus breed Zhengyang Yellow chicken mitochondrion	100	2509
3	CA	7	2018-05-01	Culex quinquefasciatus	VM061819-002	Zotu7	Gallus gallus	Galliformes	f:Phasianidae_9005	g:Meleagris_9102	s:Meleagris gallopavo_9103;	97.2	142	Meleagris gallopavo strain Nicholas mitochondrion	99.291	259	VM061819-002	Gallus gallus	1					Gallus gallus	100
3	CA	7	2018-05-01	Culex quinquefasciatus	VM061819-002	Zotu10	Mus musculus	Rodentia	f:Muridae_10066	g:Mus_10088	s:Mus musculus_10090;	97.9	141	Mus musculus strain CAST/EiJ mitochondrion	99.281	229
3	CA	7	2018-05-01	Culex quinquefasciatus	VM061819-003	Zotu1	Gallus gallus	Galliformes	f:Phasianidae_9005	g:Gallus_9030	s:Gallus gallus_9031;	97.9	143	Gallus gallus breed Zhengyang Yellow chicken mitochondrion	100	2006
3	CA	7	2018-05-01	Culex quinquefasciatus	VM061819-004	Zotu10	Gallus gallus	Galliformes	f:Phasianidae_9005	g:Gallus_9030	s:Gallus gallus_9031;	97.2	143	Gallus gallus breed Zhengyang Yellow chicken mitochondrion	100	255
3	CA	7	2018-05-01	Culex quinquefasciatus	VM061819-004	Zotu9	Mus musculus	Rodentia	f:Muridae_10066	g:Mus_10088	s:Mus musculus_10090;	97.9	141	Mus musculus strain CAST/EiJ mitochondrion	100	370
3	CA	7	2018-05-01	Culex quinquefasciatus	VM061819-005	Zotu5	Gallus gallus	Galliformes	f:Phasianidae_9005	g:Gallus_9030	s:Gallus gallus_9031;	98.6	142	Gallus gallus breed Zhengyang Yellow chicken mitochondrion	100	2025
3	CA	7	2018-05-01	Culex quinquefasciatus	VM061819-007	Zotu1	Gallus gallus	Galliformes	f:Phasianidae_9005	g:Gallus_9030	s:Gallus gallus_9031;	97.9	144	Gallus gallus breed Zhengyang Yellow chicken mitochondrion	100	4477
3	CA	7	2018-05-01	Culex quinquefasciatus	VM061819-008	Zotu1	Gallus gallus	Galliformes	f:Phasianidae_9005	g:Gallus_9030	s:Gallus gallus_9031;	97.9	142	Gallus gallus breed Zhengyang Yellow chicken mitochondrion	100	6783
3	CA	7	2018-05-01	Culex quinquefasciatus	VM061819-010	Zotu1	Gallus gallus	Galliformes	f:Phasianidae_9005	g:Gallus_9030	s:Gallus gallus_9031;	97.9	142	Gallus gallus breed Zhengyang Yellow chicken mitochondrion	100	4705
3	CA	7	2018-05-01	Culex quinquefasciatus	VM061819-011	Zotu2	Gallus gallus	Galliformes	f:Phasianidae_9005	g:Gallus_9030	s:Gallus gallus_9031;	98.6	142	Gallus gallus breed Zhengyang Yellow chicken mitochondrion	100	4910
3	CA	7	2018-05-01	Culex quinquefasciatus	VM061819-012	Zotu1	Gallus gallus	Galliformes	f:Phasianidae_9005	g:Gallus_9030	s:Gallus gallus_9031;	97.9	143	Gallus gallus breed Zhengyang Yellow chicken mitochondrion	100	3080
3	CA	7	2018-05-01	Culex quinquefasciatus	VM061819-013	Zotu1	Gallus gallus	Galliformes	f:Phasianidae_9005	g:Gallus_9030	s:Gallus gallus_9031;	97.9	143	Gallus gallus breed Zhengyang Yellow chicken mitochondrion	100	3221
3	CA	7	2018-05-01	Culex quinquefasciatus	VM061819-014	Zotu3	Gallus gallus	Galliformes	f:Phasianidae_9005	g:Gallus_9030	s:Gallus gallus_9031;	97.9	144	Gallus gallus breed Zhengyang Yellow chicken mitochondrion	100	7177
3	CA	7	2018-05-01	Culex quinquefasciatus	VM061819-015	Zotu2	Gallus gallus	Galliformes	f:Phasianidae_9005	g:Gallus_9030	s:Gallus gallus_9031;	97.9	144	Gallus gallus breed Zhengyang Yellow chicken mitochondrion	100	2389
3	CA	7	2018-05-01	Culex quinquefasciatus	VM061819-016	Zotu3	Gallus gallus	Galliformes	f:Phasianidae_9005	g:Gallus_9030	s:Gallus gallus_9031;	97.9	144	Gallus gallus breed Zhengyang Yellow chicken mitochondrion	100	6271
3	CA	7	2018-05-01	Culex quinquefasciatus	VM061819-017	Zotu1	Gallus gallus	Galliformes	f:Phasianidae_9005	g:Gallus_9030	s:Gallus gallus_9031;	97.9	144	Gallus gallus breed Zhengyang Yellow chicken mitochondrion	100	2452
3	CA	7	2018-05-01	Culex quinquefasciatus	VM061819-018	Zotu1	Gallus gallus	Galliformes	f:Phasianidae_9005	g:Gallus_9030	s:Gallus gallus_9031;	97.9	143	Gallus gallus breed Zhengyang Yellow chicken mitochondrion	100	2732
3	CA	7	2018-05-01	Culex quinquefasciatus	VM061819-020	Zotu1	Gallus gallus	Galliformes	f:Phasianidae_9005	g:Gallus_9030	s:Gallus gallus_9031;	97.9	144	Gallus gallus breed Zhengyang Yellow chicken mitochondrion	100	2859
3	CA	38	2018-05-01	Culex quinquefasciatus	VM061819-021	Zotu2	Canis lupus familiaris	Carnivora	f:Canidae_9608	g:Canis_9611	s:Canis latrans_9614;	97.9	141	Canis lupus familiaris haplotype Be62_1 mitochondrion	100	3152
3	CA	38	2018-05-01	Culex quinquefasciatus	VM061819-022	Zotu1	Gallus gallus	Galliformes	f:Phasianidae_9005	g:Gallus_9030	s:Gallus gallus_9031;	97.9	143	Gallus gallus breed Zhengyang Yellow chicken mitochondrion	100	4371
3	CA	38	2018-05-01	Culex quinquefasciatus	VM061819-023	Zotu7	Bos taurus	Artiodactyla	f:Bovidae_9895	g:Bos_9903	s:Bos frontalis_30520;	97.9	142	Bos taurus mitochondrion	100	172
3	CA	4	2018-05-01	Culex quinquefasciatus	VM061819-101	Zotu3	Gallus gallus	Galliformes	f:Phasianidae_9005	g:Gallus_9030	s:Gallus gallus_9031;	97.9	144	Gallus gallus breed Zhengyang Yellow chicken mitochondrion	100	2176
3	CA	4	2018-05-01	Culex quinquefasciatus	VM061819-102	Zotu1	Gallus gallus	Galliformes	f:Phasianidae_9005	g:Gallus_9030	s:Gallus gallus_9031;	97.9	143	Gallus gallus breed Zhengyang Yellow chicken mitochondrion	100	1740
3	CA	4	2018-05-01	Culex quinquefasciatus	VM061819-103	Zotu3	Gallus gallus	Galliformes	f:Phasianidae_9005	g:Gallus_9030	s:Gallus gallus_9031;	97.9	143	Gallus gallus breed Zhengyang Yellow chicken mitochondrion	100	984
3	CA	4	2018-05-01	Culex quinquefasciatus	VM061819-104	Zotu1	Gallus gallus	Galliformes	f:Phasianidae_9005	g:Gallus_9030	s:Gallus gallus_9031;	97.9	142	Gallus gallus breed Zhengyang Yellow chicken mitochondrion	100	1692
3	CA	4	2018-05-01	Culex quinquefasciatus	VM061819-105	Zotu2	Gallus gallus	Galliformes	f:Phasianidae_9005	g:Gallus_9030	s:Gallus gallus_9031;	97.9	143	Gallus gallus breed Zhengyang Yellow chicken mitochondrion	100	1764
3	CA	4	2018-05-01	Culex quinquefasciatus	VM061819-106	Zotu1	Gallus gallus	Galliformes	f:Phasianidae_9005	g:Gallus_9030	s:Gallus gallus_9031;	97.9	142	Gallus gallus breed Zhengyang Yellow chicken mitochondrion	100	2463
3	CA	4	2018-05-01	Culex quinquefasciatus	VM061819-107	Zotu1	Canis lupus familiaris	Carnivora	f:Canidae_9608	g:Canis_9611	s:Canis aureus_68724;	97.9	140	Canis lupus isolate Mongolia2 mitochondrion	100	1507
3	CA	4	2018-05-01	Culex quinquefasciatus	VM061819-108	Zotu1	Gallus gallus	Galliformes	f:Phasianidae_9005	g:Gallus_9030	s:Gallus gallus_9031;	97.9	144	Gallus gallus breed Zhengyang Yellow chicken mitochondrion	100	1630
3	CA	4	2018-05-01	Culex quinquefasciatus	VM061819-109	Zotu2	Gallus gallus	Galliformes	f:Phasianidae_9005	g:Gallus_9030	s:Gallus gallus_9031;	97.9	143	Gallus gallus breed Zhengyang Yellow chicken mitochondrion	100	2889
3	CA	4	2018-05-01	Culex quinquefasciatus	VM061819-110	Zotu8	Gallus gallus	Galliformes	f:Phasianidae_9005	g:Gallus_9030	s:Gallus gallus_9031;	98.6	142	Gallus gallus breed Zhengyang Yellow chicken mitochondrion	100	1191
3	CA	4	2018-05-01	Culex quinquefasciatus	VM061819-111	Zotu3	Gallus gallus	Galliformes	f:Phasianidae_9005	g:Gallus_9030	s:Gallus gallus_9031;	98.6	142	Gallus gallus breed Zhengyang Yellow chicken mitochondrion	100	2167
3	CA	4	2018-05-01	Culex quinquefasciatus	VM061819-112	Zotu1	Gallus gallus	Galliformes	f:Phasianidae_9005	g:Gallus_9030	s:Gallus gallus_9031;	98.6	142	Gallus gallus breed Zhengyang Yellow chicken mitochondrion	100	2133
3	CA	4	2018-05-01	Culex quinquefasciatus	VM061819-113	Zotu2	Gallus gallus	Galliformes	f:Phasianidae_9005	g:Gallus_9030	s:Gallus gallus_9031;	98.6	142	Gallus gallus breed Zhengyang Yellow chicken mitochondrion	100	1187
3	CA	4	2018-05-01	Culex quinquefasciatus	VM061819-114	Zotu1	Gallus gallus	Galliformes	f:Phasianidae_9005	g:Gallus_9030	s:Gallus gallus_9031;	97.9	144	Gallus gallus breed Zhengyang Yellow chicken mitochondrion	100	2362
3	CA	4	2018-05-01	Culex quinquefasciatus	VM061819-115	Zotu1	Coereba flaveola	Passeriformes	f:Thraupidae_400783	g:Conirostrum_182922	s:Conirostrum albifrons_194935;	97.9	142	Oreopsar bolivianus mitochondrion	100	1294	VM061819-115	Coereba flaveola	0.9983	(predicted) Zonotrichia albicollis	0.9437	Erithacus rubecula	0.9134	Coereba flaveola	99.83
3	CA	4	2018-05-01	Culex quinquefasciatus	VM061819-116	Zotu1	Gallus gallus	Galliformes	f:Phasianidae_9005	g:Gallus_9030	s:Gallus gallus_9031;	97.9	143	Gallus gallus breed Zhengyang Yellow chicken mitochondrion	100	3111
3	CA	4	2018-05-01	Culex quinquefasciatus	VM061819-117	Zotu4	Columbina passerina	Columbiformes	f:Columbidae_8930	g:Ptilinopus_115696	s:Ptilinopus luteovirens_796399;	95.1	143	Charadrius placidus mitochondrion	97.826	6231		Columbina passerina	1	Columbina passerina	0.9911
3	CA	4	2018-05-01	Culex quinquefasciatus	VM061819-118	Zotu1	Gallus gallus	Galliformes	f:Phasianidae_9005	g:Gallus_9030	s:Gallus gallus_9031;	97.9	143	Gallus gallus breed Zhengyang Yellow chicken mitochondrion	100	2970
3	CA	4	2018-05-01	Culex quinquefasciatus	VM061819-119	Zotu2	Gallus gallus	Galliformes	f:Phasianidae_9005	g:Gallus_9030	s:Gallus gallus_9031;	98.6	142	Gallus gallus breed Zhengyang Yellow chicken mitochondrion	100	3262
3	CA	4	2018-05-01	Culex quinquefasciatus	VM061819-120	Zotu1	Gallus gallus	Galliformes	f:Phasianidae_9005	g:Gallus_9030	s:Gallus gallus_9031;	97.9	142	Gallus gallus breed Zhengyang Yellow chicken mitochondrion	100	3577
3	T	10	2018-05-01	Culex quinquefasciatus	VM061819-121	Zotu2	Gallus gallus	Galliformes	f:Phasianidae_9005	g:Gallus_9030	s:Gallus gallus_9031;	97.9	143	Gallus gallus breed Zhengyang Yellow chicken mitochondrion	100	2279
3	T	10	2018-05-01	Culex quinquefasciatus	VM061819-122	Zotu1	Quiscalus niger	Passeriformes	f:Sturnidae_9170	g:Sturnus_9171	s:Sturnus vulgaris_9172;	95.2	145	Neospiza concolor voucher ST1_362 12S ribosomal RNA gene	99.275	2561	VM061819-122	Quiscalus mexicanus	0.9889			Quiscalus lugubris/quiscula/major	All very close	Quiscalus niger	100
3	CA	1	2018-05-01	Culex quinquefasciatus	VM061819-201	Zotu3	Gallus gallus	Galliformes	f:Phasianidae_9005	g:Gallus_9030	s:Gallus gallus_9031;	97.9	143	Gallus gallus breed Zhengyang Yellow chicken mitochondrion	100	2982
3	CA	1	2018-05-01	Culex quinquefasciatus	VM061819-202	Zotu2	Gallus gallus	Galliformes	f:Phasianidae_9005	g:Gallus_9030	s:Gallus gallus_9031;	98.6	142	Gallus gallus breed Zhengyang Yellow chicken mitochondrion	100	1712
3	CA	1	2018-05-01	Culex quinquefasciatus	VM061819-203	Zotu2	Gallus gallus	Galliformes	f:Phasianidae_9005	g:Gallus_9030	s:Gallus gallus_9031;	98.6	142	Gallus gallus breed Zhengyang Yellow chicken mitochondrion	100	2181
3	CA	1	2018-05-01	Culex quinquefasciatus	VM061819-204	Zotu1	Gallus gallus	Galliformes	f:Phasianidae_9005	g:Gallus_9030	s:Gallus gallus_9031;	97.9	142	Gallus gallus breed Zhengyang Yellow chicken mitochondrion	100	2807
3	CA	1	2018-05-01	Culex quinquefasciatus	VM061819-205	Zotu2	Gallus gallus	Galliformes	f:Phasianidae_9005	g:Gallus_9030	s:Gallus gallus_9031;	98.6	142	Gallus gallus breed Zhengyang Yellow chicken mitochondrion	100	322
3	CA	1	2018-05-01	Culex quinquefasciatus	VM061819-206	Zotu1	Gallus gallus	Galliformes	f:Phasianidae_9005	g:Gallus_9030	s:Gallus gallus_9031;	97.9	144	Gallus gallus breed Zhengyang Yellow chicken mitochondrion	100	3115
3	CA	1	2018-05-01	Culex quinquefasciatus	VM061819-207	Zotu1	Gallus gallus	Galliformes	f:Phasianidae_9005	g:Gallus_9030	s:Gallus gallus_9031;	97.9	144	Gallus gallus breed Zhengyang Yellow chicken mitochondrion	100	2663
3	CA	1	2018-05-01	Culex quinquefasciatus	VM061819-208	Zotu1	Gallus gallus	Galliformes	f:Phasianidae_9005	g:Gallus_9030	s:Gallus gallus_9031;	97.9	142	Gallus gallus breed Zhengyang Yellow chicken mitochondrion	100	2873
3	CA	1	2018-05-01	Culex quinquefasciatus	VM061819-209	Zotu1	Gallus gallus	Galliformes	f:Phasianidae_9005	g:Gallus_9030	s:Gallus gallus_9031;	97.9	144	Gallus gallus breed Zhengyang Yellow chicken mitochondrion	100	4564
3	CA	1	2018-05-01	Culex quinquefasciatus	VM061819-210	Zotu1	Gallus gallus	Galliformes	f:Phasianidae_9005	g:Gallus_9030	s:Gallus gallus_9031;	98.6	142	Gallus gallus breed Zhengyang Yellow chicken mitochondrion	100	2877
3	CA	1	2018-05-01	Culex quinquefasciatus	VM061819-211	Zotu3	Gallus gallus	Galliformes	f:Phasianidae_9005	g:Gallus_9030	s:Gallus gallus_9031;	97.9	143	Gallus gallus breed Zhengyang Yellow chicken mitochondrion	100	2185
3	CA	1	2018-05-01	Culex quinquefasciatus	VM061819-212	Zotu4	Gallus gallus	Galliformes	f:Phasianidae_9005	g:Gallus_9030	s:Gallus gallus_9031;	97.9	143	Gallus gallus breed Zhengyang Yellow chicken mitochondrion	100	2676
3	CA	1	2018-05-01	Culex quinquefasciatus	VM061819-213	Zotu3	Gallus gallus	Galliformes	f:Phasianidae_9005	g:Gallus_9030	s:Gallus gallus_9031;	97.9	143	Gallus gallus breed Zhengyang Yellow chicken mitochondrion	100	2258
3	CA	1	2018-05-01	Culex quinquefasciatus	VM061819-214	Zotu1	Gallus gallus	Galliformes	f:Phasianidae_9005	g:Gallus_9030	s:Gallus gallus_9031;	97.9	142	Gallus gallus breed Zhengyang Yellow chicken mitochondrion	100	4564
3	CA	1	2018-05-01	Culex quinquefasciatus	VM061819-215	Zotu1	Gallus gallus	Galliformes	f:Phasianidae_9005	g:Gallus_9030	s:Gallus gallus_9031;	97.9	142	Gallus gallus breed Zhengyang Yellow chicken mitochondrion	100	2503
3	CA	1	2018-05-01	Culex quinquefasciatus	VM061819-216	Zotu2	Gallus gallus	Galliformes	f:Phasianidae_9005	g:Gallus_9030	s:Gallus gallus_9031;	97.9	144	Gallus gallus breed Zhengyang Yellow chicken mitochondrion	100	3278
3	CA	1	2018-05-01	Culex quinquefasciatus	VM061819-217	Zotu2	Gallus gallus	Galliformes	f:Phasianidae_9005	g:Gallus_9030	s:Gallus gallus_9031;	97.9	144	Gallus gallus breed Zhengyang Yellow chicken mitochondrion	100	4992
3	CA	1	2018-05-01	Culex quinquefasciatus	VM061819-218	Zotu1	Gallus gallus	Galliformes	f:Phasianidae_9005	g:Gallus_9030	s:Gallus gallus_9031;	97.9	142	Gallus gallus breed Zhengyang Yellow chicken mitochondrion	100	3451
3	CA	1	2018-05-01	Culex quinquefasciatus	VM061819-219	Zotu3	Gallus gallus	Galliformes	f:Phasianidae_9005	g:Gallus_9030	s:Gallus gallus_9031;	97.9	143	Gallus gallus breed Zhengyang Yellow chicken mitochondrion	100	2422
3	CA	1	2018-05-01	Culex quinquefasciatus	VM061819-220	Zotu1	Gallus gallus	Galliformes	f:Phasianidae_9005	g:Gallus_9030	s:Gallus gallus_9031;	97.9	144	Gallus gallus breed Zhengyang Yellow chicken mitochondrion	100	2801
3	T	10	2018-05-01	Culex quinquefasciatus	VM061819-221	Zotu1	Canis lupus familiaris	Carnivora	f:Canidae_9608	g:Canis_9611	s:Canis aureus_68724;	97.9	140	Canis lupus isolate Mongolia2 mitochondrion	100	2102
3	T	10	2018-05-01	Culex quinquefasciatus	VM061819-222	Zotu1	Quiscalus niger	Passeriformes	f:Thraupidae_400783	g:Piranga_36732	s:Piranga bidentata_63517;	97.2	143	Neospiza concolor voucher ST1_362 12S ribosomal RNA gene	99.281	3050	VM061819-222	Quiscalus mexicanus	0.9878			Quiscalus lugubris/quiscula/major	All very close	Quiscalus niger	99.69
3	T	10	2018-05-01	Culex quinquefasciatus	VM061819-223	Zotu6	Gallus gallus	Galliformes	f:Phasianidae_9005	g:Gallus_9030	s:Gallus gallus_9031;	97.9	143	Gallus gallus breed Zhengyang Yellow chicken mitochondrion	100	1836
3	T	12	2018-05-01	Culex quinquefasciatus	VM061819-301	Zotu2	Gallus gallus	Galliformes	f:Phasianidae_9005	g:Gallus_9030	s:Gallus gallus_9031;	97.9	143	Gallus gallus breed Zhengyang Yellow chicken mitochondrion	100	283
3	T	12	2018-05-01	Culex quinquefasciatus	VM061819-302	Zotu1	Gallus gallus	Galliformes	f:Phasianidae_9005	g:Gallus_9030	s:Gallus gallus_9031;	97.9	144	Gallus gallus breed Zhengyang Yellow chicken mitochondrion	100	4174
3	T	12	2018-05-01	Culex quinquefasciatus	VM061819-303	Zotu1	Gallus gallus	Galliformes	f:Phasianidae_9005	g:Gallus_9030	s:Gallus gallus_9031;	97.9	142	Gallus gallus breed Zhengyang Yellow chicken mitochondrion	100	2922
3	T	12	2018-05-01	Culex quinquefasciatus	VM061819-304	Zotu1	Gallus gallus	Galliformes	f:Phasianidae_9005	g:Gallus_9030	s:Gallus gallus_9031;	97.9	144	Gallus gallus breed Zhengyang Yellow chicken mitochondrion	100	2882
3	T	12	2018-05-01	Culex quinquefasciatus	VM061819-305	Zotu1	Gallus gallus	Galliformes	f:Phasianidae_9005	g:Gallus_9030	s:Gallus gallus_9031;	97.9	144	Gallus gallus breed Zhengyang Yellow chicken mitochondrion	100	248
3	T	12	2018-05-01	Culex quinquefasciatus	VM061819-306	Zotu1	Gallus gallus	Galliformes	f:Phasianidae_9005	g:Gallus_9030	s:Gallus gallus_9031;	97.9	143	Gallus gallus breed Zhengyang Yellow chicken mitochondrion	100	3919
3	T	12	2018-05-01	Culex quinquefasciatus	VM061819-307	Zotu1	Gallus gallus	Galliformes	f:Phasianidae_9005	g:Gallus_9030	s:Gallus gallus_9031;	97.9	142	Gallus gallus breed Zhengyang Yellow chicken mitochondrion	100	3433
3	T	12	2018-05-01	Culex quinquefasciatus	VM061819-308	Zotu3	Gallus gallus	Galliformes	f:Phasianidae_9005	g:Gallus_9030	s:Gallus gallus_9031;	97.9	143	Gallus gallus breed Zhengyang Yellow chicken mitochondrion	100	3306
3	T	12	2018-05-01	Culex quinquefasciatus	VM061819-311	Zotu1	Gallus gallus	Galliformes	f:Phasianidae_9005	g:Gallus_9030	s:Gallus gallus_9031;	98.6	142	Gallus gallus breed Zhengyang Yellow chicken mitochondrion	100	489
3	T	12	2018-05-01	Culex quinquefasciatus	VM061819-312	Zotu1	Gallus gallus	Galliformes	f:Phasianidae_9005	g:Gallus_9030	s:Gallus gallus_9031;	97.9	143	Gallus gallus breed Zhengyang Yellow chicken mitochondrion	100	2160
3	T	12	2018-05-01	Culex quinquefasciatus	VM061819-313	Zotu1	Gallus gallus	Galliformes	f:Phasianidae_9005	g:Gallus_9030	s:Gallus gallus_9031;	97.9	142	Gallus gallus breed Zhengyang Yellow chicken mitochondrion	100	529
3	T	12	2018-05-01	Culex quinquefasciatus	VM061819-314	Zotu1	Gallus gallus	Galliformes	f:Phasianidae_9005	g:Gallus_9030	s:Gallus gallus_9031;	97.9	143	Gallus gallus breed Zhengyang Yellow chicken mitochondrion	100	4250
3	T	12	2018-05-01	Culex quinquefasciatus	VM061819-317	Zotu1	Gallus gallus	Galliformes	f:Phasianidae_9005	g:Gallus_9030	s:Gallus gallus_9031;	98.6	142	Gallus gallus breed Zhengyang Yellow chicken mitochondrion	100	2747
3	T	12	2018-05-01	Culex quinquefasciatus	VM061819-319	Zotu3	Gallus gallus	Galliformes	f:Phasianidae_9005	g:Gallus_9030	s:Gallus gallus_9031;	98.6	142	Gallus gallus breed Zhengyang Yellow chicken mitochondrion	100	2251
3	T	12	2018-05-01	Culex quinquefasciatus	VM061819-320	Zotu1	Gallus gallus	Galliformes	f:Phasianidae_9005	g:Gallus_9030	s:Gallus gallus_9031;	97.9	144	Gallus gallus breed Zhengyang Yellow chicken mitochondrion	100	2547
3	T	10	2018-05-01	Culex quinquefasciatus	VM061819-321	Zotu1	Gallus gallus	Galliformes	f:Phasianidae_9005	g:Gallus_9030	s:Gallus gallus_9031;	97.9	144	Gallus gallus breed Zhengyang Yellow chicken mitochondrion	100	2067
3	T	10	2018-05-01	Culex quinquefasciatus	VM061819-322	Zotu1	Gallus gallus	Galliformes	f:Phasianidae_9005	g:Gallus_9030	s:Gallus gallus_9031;	97.9	142	Gallus gallus breed Zhengyang Yellow chicken mitochondrion	100	3621
3	T	10	2018-05-01	Culex quinquefasciatus	VM061819-323	Zotu3	Gallus gallus	Galliformes	f:Phasianidae_9005	g:Gallus_9030	s:Gallus gallus_9031;	97.9	143	Gallus gallus breed Zhengyang Yellow chicken mitochondrion	100	3303
3	T	10	2018-05-01	Culex quinquefasciatus	VM061919-002	Zotu1	Quiscalus niger	Passeriformes	f:Sturnidae_9170	g:Sturnus_9171	s:Sturnus vulgaris_9172;	96.5	143	Neospiza concolor voucher ST1_362 12S ribosomal RNA gene	99.286	2006	VM061919-002	Quiscalus mexicanus	0.9849			Quiscalus lugubris/quiscula/major	All very close	Quiscalus niger	99.84
3	T	10	2018-05-01	Culex quinquefasciatus	VM061919-003	Zotu1	Gallus gallus	Galliformes	f:Phasianidae_9005	g:Gallus_9030	s:Gallus gallus_9031;	97.9	142	Gallus gallus breed Zhengyang Yellow chicken mitochondrion	100	2246
3	T	10	2018-05-01	Culex quinquefasciatus	VM061919-004	Zotu1	Gallus gallus	Galliformes	f:Phasianidae_9005	g:Gallus_9030	s:Gallus gallus_9031;	97.9	143	Gallus gallus breed Zhengyang Yellow chicken mitochondrion	100	3214
3	T	10	2018-05-01	Culex quinquefasciatus	VM061919-005	Zotu2	Gallus gallus	Galliformes	f:Phasianidae_9005	g:Gallus_9030	s:Gallus gallus_9031;	97.9	143	Gallus gallus breed Zhengyang Yellow chicken mitochondrion	100	2195
3	T	10	2018-05-01	Culex quinquefasciatus	VM061919-006	Zotu2	Felis catus	Carnivora	f:Felidae_9681	g:Felis_9682	s:Felis catus_9685;	97.9	143	Felis catus voucher N22b 12S ribosomal RNA gene	100	2588
3	CA	38	2018-05-01	Culex quinquefasciatus	VM061919-007	Zotu3	Sus scrofa	Artiodactyla	f:Suidae_9821	g:Sus_9822	s:Sus scrofa_9823;	97.9	140	Sus scrofa breed Dapulian pig mitochondrion	100	3011
3	T	9	2018-05-01	Culex quinquefasciatus	VM061919-008
3	T	9	2018-05-01	Culex quinquefasciatus	VM061919-009	Zotu1	Canis lupus familiaris	Carnivora	f:Canidae_9608	g:Canis_9611	s:Canis aureus_68724;	97.9	141	Canis lupus isolate Mongolia2 mitochondrion	100	4201
3	T	9	2018-05-01	Culex quinquefasciatus	VM061919-010	Zotu1	Gallus gallus	Galliformes	f:Phasianidae_9005	g:Gallus_9030	s:Gallus gallus_9031;	97.9	143	Gallus gallus breed Zhengyang Yellow chicken mitochondrion	100	2879
3	T	9	2018-05-01	Culex quinquefasciatus	VM061919-011	Zotu2	Canis lupus familiaris	Carnivora	f:Canidae_9608	g:Canis_9611	s:Canis aureus_68724;	97.9	140	Canis lupus isolate Mongolia2 mitochondrion	100	2984
3	T	9	2018-05-01	Culex quinquefasciatus	VM061919-013	Zotu1	Felis catus	Carnivora	f:Felidae_9681	g:Felis_9682	s:Felis catus_9685;	97.9	142	Felis catus voucher N22b 12S ribosomal RNA gene	100	2054
3	T	9	2018-05-01	Culex quinquefasciatus	VM061919-013	Zotu5	Gallus gallus	Galliformes	f:Phasianidae_9005	g:Gallus_9030	s:Gallus gallus_9031;	97.9	143	Gallus gallus breed Zhengyang Yellow chicken mitochondrion	100	1408
3	T	9	2018-05-01	Culex quinquefasciatus	VM061919-014	Zotu3	Gallus gallus	Galliformes	f:Phasianidae_9005	g:Gallus_9030	s:Gallus gallus_9031;	97.9	143	Gallus gallus breed Zhengyang Yellow chicken mitochondrion	100	2868
3	T	9	2018-05-01	Culex quinquefasciatus	VM061919-015	Zotu1	Canis lupus familiaris	Carnivora	f:Canidae_9608	g:Canis_9611	s:Canis aureus_68724;	97.8	139	Canis lupus isolate Mongolia2 mitochondrion	100	2043
3	T	9	2018-05-01	Culex quinquefasciatus	VM061919-016	Zotu3	Gallus gallus	Galliformes	f:Phasianidae_9005	g:Gallus_9030	s:Gallus gallus_9031;	97.9	143	Gallus gallus breed Zhengyang Yellow chicken mitochondrion	100	2275
3	T	9	2018-05-01	Culex quinquefasciatus	VM061919-017	Zotu1	Felis catus	Carnivora	f:Felidae_9681	g:Felis_9682	s:Felis catus_9685;	97.9	143	Felis catus voucher N22b 12S ribosomal RNA gene	100	2713
3	T	9	2018-05-01	Culex quinquefasciatus	VM061919-018	Zotu1	Nyctanassa violacea	Pelecaniformes	f:Ardeidae_8899	g:Nyctanassa_56293	s:Nyctanassa violacea_56294;	96.5	143	Nyctanassa violacea 12S ribosomal RNA gene	98.592	4311	VM061919-018	Nyctanassa violacea	1	Homo sapiens	1			Nyctanassa violacea	100
3	T	9	2018-05-01	Culex quinquefasciatus	VM061919-019	Zotu9	Felis catus	Carnivora	f:Felidae_9681	g:Catopuma_61453	s:Catopuma temminckii_61455;	98.4	123	Felis catus chromosome D2 mtDNA tandem repeat Numt	100	1472
3	T	9	2018-05-01	Culex quinquefasciatus	VM061919-020	Zotu3	Gallus gallus	Galliformes	f:Phasianidae_9005	g:Gallus_9030	s:Gallus gallus_9031;	97.9	143	Gallus gallus breed Zhengyang Yellow chicken mitochondrion	100	4318
3	T	9	2018-05-01	Culex quinquefasciatus	VM061919-021	Zotu3	Canis lupus familiaris	Carnivora	f:Canidae_9608	g:Canis_9611	s:Canis aureus_68724;	97.9	141	Canis lupus isolate Mongolia2 mitochondrion	100	4555
5	C	23	2018-10-01	Aedes aegypti	VM061919-023	Zotu1	Homo sapiens	Primates	f:Hominidae_9604	g:Homo_9605	s:Homo sapiens_9606;	96.5	143	Homo sapiens isolate AngH82 mitochondrion	100	1072
5	T	9	2018-10-01	Culex quinquefasciatus	VM061919-401	Zotu7	Gallus gallus	Galliformes	f:Phasianidae_9005	g:Gallus_9030	s:Gallus gallus_9031;	97.9	144	Gallus gallus breed Zhengyang Yellow chicken mitochondrion	100	290
5	T	9	2018-10-01	Culex quinquefasciatus	VM061919-404	Zotu3	Gallus gallus	Galliformes	f:Phasianidae_9005	g:Gallus_9030	s:Gallus gallus_9031;	97.9	143	Gallus gallus breed Zhengyang Yellow chicken mitochondrion	100	2806
5	T	9	2018-10-01	Culex quinquefasciatus	VM061919-405	Zotu2	Gallus gallus	Galliformes	f:Phasianidae_9005	g:Gallus_9030	s:Gallus gallus_9031;	97.9	144	Gallus gallus breed Zhengyang Yellow chicken mitochondrion	100	2338
5	T	9	2018-10-01	Culex quinquefasciatus	VM061919-407	Zotu2	Gallus gallus	Galliformes	f:Phasianidae_9005	g:Gallus_9030	s:Gallus gallus_9031;	97.9	144	Gallus gallus breed Zhengyang Yellow chicken mitochondrion	100	431
5	CA	38	2018-10-01	Culex quinquefasciatus	VM061919-410	Zotu3	Canis lupus familiaris	Carnivora	f:Canidae_9608	g:Canis_9611	s:Canis aureus_68724;	98.6	139	Canis lupus isolate Mongolia2 mitochondrion	100	2278
5	CA	38	2018-10-01	Culex quinquefasciatus	VM061919-411	Zotu3	Gallus gallus	Galliformes	f:Phasianidae_9005	g:Gallus_9030	s:Gallus gallus_9031;	97.9	143	Gallus gallus breed Zhengyang Yellow chicken mitochondrion	100	3289
5	CA	38	2018-10-01	Culex quinquefasciatus	VM061919-412	Zotu2	Canis lupus familiaris	Carnivora	f:Canidae_9608	g:Canis_9611	s:Canis latrans_9614;	97.9	137	Canis lupus isolate Mongolia2 mitochondrion	100	4030
5	CA	38	2018-10-01	Culex quinquefasciatus	VM061919-413	Zotu2	Gallus gallus	Galliformes	f:Phasianidae_9005	g:Gallus_9030	s:Gallus gallus_9031;	98.6	142	Gallus gallus breed Zhengyang Yellow chicken mitochondrion	100	572
5	CA	38	2018-10-01	Culex quinquefasciatus	VM061919-414	Zotu3	Gallus gallus	Galliformes	f:Phasianidae_9005	g:Gallus_9030	s:Gallus gallus_9031;	97.9	142	Gallus gallus breed Zhengyang Yellow chicken mitochondrion	100	2915
5	CA	38	2018-10-01	Culex quinquefasciatus	VM061919-415	Zotu6	Homo sapiens	Lutjaniformes	f:Lutjanidae_30850	g:Caesio_119693	s:Caesio cuning_119694;	97.2	141	Homo sapiens isolate AngH82 mitochondrion	100	1030
5	T	10	2018-10-01	Culex quinquefasciatus	VM061919-416	Zotu2	Canis lupus familiaris	Carnivora	f:Canidae_9608	g:Canis_9611	s:Canis latrans_9614;	97.9	141	Canis lupus familiaris haplotype Be62_1 mitochondrion	100	870
5	T	10	2018-10-01	Culex quinquefasciatus	VM061919-418	Zotu7	Gallus gallus	Galliformes	f:Phasianidae_9005	g:Gallus_9030	s:Gallus gallus_9031;	97.2	143	Gallus gallus breed Zhengyang Yellow chicken mitochondrion	100	218
5	T	10	2018-10-01	Culex quinquefasciatus	VM061919-420	Zotu8	Homo sapiens						137	Homo sapiens nuclear sequence of mitochondrial origin, RHNumts HSA Numts	97.8	685
5	CA	42	2018-10-01	Culex quinquefasciatus	VM061919-501	Zotu2	Gallus gallus	Galliformes	f:Phasianidae_9005	g:Gallus_9030	s:Gallus gallus_9031;	97.9	143	Gallus gallus breed Zhengyang Yellow chicken mitochondrion	100	2184
5	CA	42	2018-10-01	Culex quinquefasciatus	VM061919-502	Zotu1	Tyrannus dominicensis	Passeriformes	f:Tyrannidae_28728	g:Tyrannus_43164	s:Tyrannus melancholicus_121427;	97.9	143	Tyrannus melancholicus 12S ribosomal RNA gene	100	3183	VM061919-502	Tyrannus dominicensis (POOR SEQ)	0.9774	Homo sapiens	0.9969			Homo sapiens	100
5	CA	42	2018-10-01	Culex quinquefasciatus	VM061919-503	Zotu1	Gallus gallus	Galliformes	f:Phasianidae_9005	g:Gallus_9030	s:Gallus gallus_9031;	97.9	143	Gallus gallus breed Zhengyang Yellow chicken mitochondrion	100	3558
5	CA	42	2018-10-01	Culex quinquefasciatus	VM061919-504	Zotu3	Gallus gallus	Galliformes	f:Phasianidae_9005	g:Gallus_9030	s:Gallus gallus_9031;	98.6	142	Gallus gallus breed Zhengyang Yellow chicken mitochondrion	100	2764
5	CA	42	2018-10-01	Culex quinquefasciatus	VM061919-505	Zotu3	Gallus gallus	Galliformes	f:Phasianidae_9005	g:Gallus_9030	s:Gallus gallus_9031;	98.6	142	Gallus gallus breed Zhengyang Yellow chicken mitochondrion	100	2806
5	CA	42	2018-10-01	Culex quinquefasciatus	VM061919-506	Zotu3	Gallus gallus	Galliformes	f:Phasianidae_9005	g:Gallus_9030	s:Gallus gallus_9031;	97.9	142	Gallus gallus breed Zhengyang Yellow chicken mitochondrion	100	2287
5	CA	42	2018-10-01	Culex quinquefasciatus	VM061919-507	Zotu1	Gallus gallus	Galliformes	f:Phasianidae_9005	g:Gallus_9030	s:Gallus gallus_9031;	97.9	143	Gallus gallus breed Zhengyang Yellow chicken mitochondrion	100	2950
5	CA	42	2018-10-01	Culex quinquefasciatus	VM061919-508	Zotu2	Gallus gallus	Galliformes	f:Phasianidae_9005	g:Gallus_9030	s:Gallus gallus_9031;	97.9	142	Gallus gallus breed Zhengyang Yellow chicken mitochondrion	100	1416
5	CA	42	2018-10-01	Culex quinquefasciatus	VM061919-509	Zotu3	Gallus gallus	Galliformes	f:Phasianidae_9005	g:Gallus_9030	s:Gallus gallus_9031;	97.9	144	Gallus gallus breed Zhengyang Yellow chicken mitochondrion	100	1136
5	CA	42	2018-10-01	Culex quinquefasciatus	VM061919-510	Zotu1	Gallus gallus	Galliformes	f:Phasianidae_9005	g:Gallus_9030	s:Gallus gallus_9031;	97.9	142	Gallus gallus breed Zhengyang Yellow chicken mitochondrion	100	2979
5	CA	42	2018-10-01	Culex quinquefasciatus	VM061919-511	Zotu1	Gallus gallus	Galliformes	f:Phasianidae_9005	g:Gallus_9030	s:Gallus gallus_9031;	97.9	144	Gallus gallus breed Zhengyang Yellow chicken mitochondrion	100	3000
5	CA	42	2018-10-01	Culex quinquefasciatus	VM061919-512	Zotu2	Gallus gallus	Galliformes	f:Phasianidae_9005	g:Gallus_9030	s:Gallus gallus_9031;	98.6	142	Gallus gallus breed Zhengyang Yellow chicken mitochondrion	100	3518
5	CA	42	2018-10-01	Culex quinquefasciatus	VM061919-513	Zotu2	Gallus gallus	Galliformes	f:Phasianidae_9005	g:Gallus_9030	s:Gallus gallus_9031;	98.6	142	Gallus gallus breed Zhengyang Yellow chicken mitochondrion	100	3027
5	CA	42	2018-10-01	Culex quinquefasciatus	VM061919-515	Zotu2	Gallus gallus	Galliformes	f:Phasianidae_9005	g:Gallus_9030	s:Gallus gallus_9031;	98.6	142	Gallus gallus breed Zhengyang Yellow chicken mitochondrion	100	2435
5	CA	42	2018-10-01	Culex quinquefasciatus	VM061919-516	Zotu2	Gallus gallus	Galliformes	f:Phasianidae_9005	g:Gallus_9030	s:Gallus gallus_9031;	98.6	142	Gallus gallus breed Zhengyang Yellow chicken mitochondrion	100	323
5	CA	42	2018-10-01	Culex quinquefasciatus	VM061919-517	Zotu3	Gallus gallus	Galliformes	f:Phasianidae_9005	g:Gallus_9030	s:Gallus gallus_9031;	97.9	143	Gallus gallus breed Zhengyang Yellow chicken mitochondrion	100	2614
5	CA	42	2018-10-01	Culex quinquefasciatus	VM061919-518	Zotu1	Gallus gallus	Galliformes	f:Phasianidae_9005	g:Gallus_9030	s:Gallus gallus_9031;	97.9	143	Gallus gallus breed Zhengyang Yellow chicken mitochondrion	100	2598
5	CA	42	2018-10-01	Culex quinquefasciatus	VM061919-519	Zotu3	Gallus gallus	Galliformes	f:Phasianidae_9005	g:Gallus_9030	s:Gallus gallus_9031;	97.9	143	Gallus gallus breed Zhengyang Yellow chicken mitochondrion	100	3866
5	CA	42	2018-10-01	Culex quinquefasciatus	VM061919-520	Zotu3	Gallus gallus	Galliformes	f:Phasianidae_9005	g:Gallus_9030	s:Gallus gallus_9031;	98.6	142	Gallus gallus breed Zhengyang Yellow chicken mitochondrion	100	3959
5	RP	45	2018-10-01	Aedes aegypti	VM061919-521	Zotu3	Canis lupus familiaris	Carnivora	f:Canidae_9608	g:Canis_9611	s:Canis aureus_68724;	97.9	142	Canis lupus isolate Mongolia2 mitochondrion, partial genome	100	3079
5	RP	45	2018-10-01	Culex quinquefasciatus	VM061919-522	Zotu2	Canis lupus familiaris	Carnivora	f:Canidae_9608	g:Canis_9611	s:Canis aureus_68724;	97.9	141	Canis lupus isolate Mongolia2 mitochondrion	100	3088
5	RP	15	2018-10-01	Culex quinquefasciatus	VM061919-601	Zotu3	Gallus gallus	Galliformes	f:Phasianidae_9005	g:Gallus_9030	s:Gallus gallus_9031;	97.9	144	Gallus gallus breed Zhengyang Yellow chicken mitochondrion	100	2203
5	T	12	2018-10-01	Culex quinquefasciatus	VM061919-602	Zotu1	Gallus gallus	Galliformes	f:Phasianidae_9005	g:Gallus_9030	s:Gallus gallus_9031;	97.9	144	Gallus gallus breed Zhengyang Yellow chicken mitochondrion	100	4387
5	T	12	2018-10-01	Culex quinquefasciatus	VM061919-604	Zotu3	Gallus gallus	Galliformes	f:Phasianidae_9005	g:Gallus_9030	s:Gallus gallus_9031;	97.9	143	Gallus gallus breed Zhengyang Yellow chicken mitochondrion	100	6067
5	T	12	2018-10-01	Culex quinquefasciatus	VM061919-606	Zotu2	Gallus gallus	Galliformes	f:Phasianidae_9005	g:Gallus_9030	s:Gallus gallus_9031;	98.6	142	Gallus gallus breed Zhengyang Yellow chicken mitochondrion	100	3283
5	T	12	2018-10-01	Culex quinquefasciatus	VM061919-607	Zotu1	Gallus gallus	Galliformes	f:Phasianidae_9005	g:Gallus_9030	s:Gallus gallus_9031;	97.9	143	Gallus gallus breed Zhengyang Yellow chicken mitochondrion	100	2437
5	T	12	2018-10-01	Culex quinquefasciatus	VM061919-608	Zotu2	Gallus gallus	Galliformes	f:Phasianidae_9005	g:Gallus_9030	s:Gallus gallus_9031;	97.9	144	Gallus gallus breed Zhengyang Yellow chicken mitochondrion	100	344
5	T	12	2018-10-01	Culex quinquefasciatus	VM061919-609	Zotu2	Gallus gallus	Galliformes	f:Phasianidae_9005	g:Gallus_9030	s:Gallus gallus_9031;	97.9	144	Gallus gallus breed Zhengyang Yellow chicken mitochondrion	100	3194
5	T	12	2018-10-01	Culex quinquefasciatus	VM061919-610	Zotu3	Gallus gallus	Galliformes	f:Phasianidae_9005	g:Gallus_9030	s:Gallus gallus_9031;	97.9	143	Gallus gallus breed Zhengyang Yellow chicken mitochondrion	100	3993
5	T	12	2018-10-01	Culex quinquefasciatus	VM061919-611	Zotu2	Gallus gallus	Galliformes	f:Phasianidae_9005	g:Gallus_9030	s:Gallus gallus_9031;	97.9	143	Gallus gallus breed Zhengyang Yellow chicken mitochondrion	100	6388
5	T	12	2018-10-01	Culex quinquefasciatus	VM061919-612	Zotu5	Gallus gallus	Galliformes	f:Phasianidae_9005	g:Gallus_9030	s:Gallus gallus_9031;	98.6	142	Gallus gallus breed Zhengyang Yellow chicken mitochondrion	100	2246
5	T	7	2018-10-01	Culex quinquefasciatus	VM061919-613	Zotu1	Gallus gallus	Galliformes	f:Phasianidae_9005	g:Gallus_9030	s:Gallus gallus_9031;	97.9	144	Gallus gallus breed Zhengyang Yellow chicken mitochondrion	100	5633
5	T	7	2018-10-01	Culex quinquefasciatus	VM061919-614	Zotu3	Gallus gallus	Galliformes	f:Phasianidae_9005	g:Gallus_9030	s:Gallus gallus_9031;	97.9	144	Gallus gallus breed Zhengyang Yellow chicken mitochondrion	100	4916
5	T	12	2018-10-01	Culex quinquefasciatus	VM061919-616	Zotu17	Felis catus	Carnivora	f:Felidae_9681	g:Felis_9682	s:Felis catus_9685;	97.9	141	Felis margarita isolate FMA mitochondrion	100	434
5	T	7	2018-10-01	Culex quinquefasciatus	VM061919-616	Zotu13	Gallus gallus	Galliformes	f:Phasianidae_9005	g:Gallus_9030	s:Gallus gallus_9031;	97.9	141	Gallus gallus breed Zhengyang Yellow chicken mitochondrion	100	1030
5	T	7	2018-10-01	Culex quinquefasciatus	VM061919-619	Zotu2	Gallus gallus	Galliformes	f:Phasianidae_9005	g:Gallus_9030	s:Gallus gallus_9031;	97.9	143	Gallus gallus breed Zhengyang Yellow chicken mitochondrion	100	2315
5	T	7	2018-10-01	Culex quinquefasciatus	VM061919-620	Zotu3	Gallus gallus	Galliformes	f:Phasianidae_9005	g:Gallus_9030	s:Gallus gallus_9031;	97.9	143	Gallus gallus breed Zhengyang Yellow chicken mitochondrion	100	3232
5	T	7	2018-10-01	Culex quinquefasciatus	VM061919-621	Zotu1	Gallus gallus	Galliformes	f:Phasianidae_9005	g:Gallus_9030	s:Gallus gallus_9031;	97.9	142	Gallus gallus breed Zhengyang Yellow chicken mitochondrion	100	2443
5	CA	41	2018-10-01	Culex quinquefasciatus	VM061919-622	Zotu4	Sus scrofa	Artiodactyla	f:Suidae_9821	g:Sus_9822	s:Sus scrofa_9823;	98.6	139	Sus scrofa isolate KS14 mitochondrion	100	840	VM061919-622	Sus scrofa	0.9985					Sus scrofa	100
5	CA	41	2018-10-01	Culex quinquefasciatus	VM061919-623	Zotu7	Gallus gallus	Galliformes	f:Phasianidae_9005	g:Gallus_9030	s:Gallus gallus_9031;	97.9	144	Gallus gallus breed Zhengyang Yellow chicken mitochondrion	100	675
5	T	11	2018-10-01	Culex quinquefasciatus	VM062019-101	Zotu1	Gallus gallus	Galliformes	f:Phasianidae_9005	g:Gallus_9030	s:Gallus gallus_9031;	97.9	143	Gallus gallus breed Zhengyang Yellow chicken mitochondrion	100	1703
5	T	11	2018-10-01	Culex quinquefasciatus	VM062019-102	Zotu3	Gallus gallus	Galliformes	f:Phasianidae_9005	g:Gallus_9030	s:Gallus gallus_9031;	97.9	143	Gallus gallus breed Zhengyang Yellow chicken mitochondrion	100	1718
5	T	11	2018-10-01	Culex quinquefasciatus	VM062019-103	Zotu3	Gallus gallus	Galliformes	f:Phasianidae_9005	g:Gallus_9030	s:Gallus gallus_9031;	97.9	143	Gallus gallus breed Zhengyang Yellow chicken mitochondrion	100	1692
5	T	11	2018-10-01	Culex quinquefasciatus	VM062019-104	Zotu1	Gallus gallus	Galliformes	f:Phasianidae_9005	g:Gallus_9030	s:Gallus gallus_9031;	98.6	142	Gallus gallus breed Zhengyang Yellow chicken mitochondrion	100	1252
5	T	11	2018-10-01	Culex quinquefasciatus	VM062019-105	Zotu1	Gallus gallus	Galliformes	f:Phasianidae_9005	g:Gallus_9030	s:Gallus gallus_9031;	97.9	142	Gallus gallus breed Zhengyang Yellow chicken mitochondrion	100	814
5	T	11	2018-10-01	Culex quinquefasciatus	VM062019-106	Zotu1	Gallus gallus	Galliformes	f:Phasianidae_9005	g:Gallus_9030	s:Gallus gallus_9031;	97.9	142	Gallus gallus breed Zhengyang Yellow chicken mitochondrion	100	783
5	T	11	2018-10-01	Culex quinquefasciatus	VM062019-107	Zotu3	Gallus gallus	Galliformes	f:Phasianidae_9005	g:Gallus_9030	s:Gallus gallus_9031;	98.6	142	Gallus gallus breed Zhengyang Yellow chicken mitochondrion	100	1760
5	T	11	2018-10-01	Culex quinquefasciatus	VM062019-108	Zotu5	Gallus gallus	Galliformes	f:Phasianidae_9005	g:Gallus_9030	s:Gallus gallus_9031;	97.9	143	Gallus gallus breed Zhengyang Yellow chicken mitochondrion	100	1537
5	T	11	2018-10-01	Culex quinquefasciatus	VM062019-109	Zotu2	Gallus gallus	Galliformes	f:Phasianidae_9005	g:Gallus_9030	s:Gallus gallus_9031;	97.9	143	Gallus gallus breed Zhengyang Yellow chicken mitochondrion	100	2285
5	T	11	2018-10-01	Culex quinquefasciatus	VM062019-111	Zotu2	Gallus gallus	Galliformes	f:Phasianidae_9005	g:Gallus_9030	s:Gallus gallus_9031;	98.6	142	Gallus gallus breed Zhengyang Yellow chicken mitochondrion	100	2623
5	T	11	2018-10-01	Culex quinquefasciatus	VM062019-112	Zotu1	Gallus gallus	Galliformes	f:Phasianidae_9005	g:Gallus_9030	s:Gallus gallus_9031;	97.9	142	Gallus gallus breed Zhengyang Yellow chicken mitochondrion	100	649
5	T	11	2018-10-01	Culex quinquefasciatus	VM062019-113	Zotu1	Gallus gallus	Galliformes	f:Phasianidae_9005	g:Gallus_9030	s:Gallus gallus_9031;	97.9	144	Gallus gallus breed Zhengyang Yellow chicken mitochondrion	100	1895
5	T	11	2018-10-01	Culex quinquefasciatus	VM062019-115	Zotu3	Gallus gallus	Galliformes	f:Phasianidae_9005	g:Gallus_9030	s:Gallus gallus_9031;	97.9	143	Gallus gallus breed Zhengyang Yellow chicken mitochondrion	100	2171
5	T	11	2018-10-01	Culex quinquefasciatus	VM062019-116	Zotu7	Sus scrofa	Artiodactyla	f:Suidae_9821	g:Sus_9822	s:Sus scrofa_9823;	97.8	139	Sus scrofa breed Dapulian pig mitochondrion	100	183	VM062019-116	Culex quinquefasciatus	1
5	MP	2	2018-10-01	Culex quinquefasciatus	VM062019-117	Zotu2	Gallus gallus	Galliformes	f:Phasianidae_9005	g:Gallus_9030	s:Gallus gallus_9031;	97.9	143	Gallus gallus breed Zhengyang Yellow chicken mitochondrion	100	1909
5	MP	2	2018-10-01	Culex quinquefasciatus	VM062019-119	Zotu1	Gallus gallus	Galliformes	f:Phasianidae_9005	g:Gallus_9030	s:Gallus gallus_9031;	97.9	144	Gallus gallus breed Zhengyang Yellow chicken mitochondrion	100	2792
5	CA	41	2018-10-01	Culex quinquefasciatus	VM062019-120	Zotu7	Passer domesticus	Passeriformes	f:Fringillidae_9133	g:Leucosticte_190693	s:Leucosticte brandti_571888;	97.2	143	Passer ammodendri mitochondrion	100	479	VM062019-120	Passer domesticus	1			Passer montanus	0.9985	Passer domesticus	100
5	CA	41	2018-10-01	Culex quinquefasciatus	VM062019-121	Zotu3	Gallus gallus	Galliformes	f:Phasianidae_9005	g:Gallus_9030	s:Gallus gallus_9031;	97.9	143	Gallus gallus breed Zhengyang Yellow chicken mitochondrion	100	1739
5	VV	34	2018-10-01	Aedes aegypti	VM062019-122	Zotu2	Canis lupus familiaris	Carnivora	f:Canidae_9608	g:Canis_9611	s:Canis aureus_68724;	97.9	140	Canis lupus isolate Mongolia2 mitochondrion	100	1288
5	CA	39	2018-10-01	Aedes aegypti	VM062019-201	Zotu2	Homo sapiens	Lutjaniformes	f:Lutjanidae_30850	g:Caesio_119693	s:Caesio cuning_119694;	97.2	141	Homo sapiens isolate AngH82 mitochondrion	100	1173
5	CA	39	2018-10-01	Culex quinquefasciatus	VM062019-202	Zotu4	Homo sapiens	Primates	f:Hominidae_9604	g:Homo_9605	s:Homo sapiens_9606;	97.9	140	Homo sapiens isolate AngH82 mitochondrion, complete genome	99.265	627
5	CA	39	2018-10-01	Culex quinquefasciatus	VM062019-203	Zotu13	Homo sapiens	Primates	f:Hominidae_9604	g:Homo_9605	s:Homo sapiens_9606;	97.9	140	Homo sapiens isolate AngH82 mitochondrion	99.275	849
5	VV	31	2018-10-01	Culex quinquefasciatus	VM062019-204	Zotu3	Canis lupus familiaris	Carnivora	f:Canidae_9608	g:Canis_9611	s:Canis aureus_68724;	97.9	141	Canis lupus isolate Mongolia2 mitochondrion	100	1083
5	VV	70	2018-10-01	Aedes aegypti	VM062019-205	Zotu1	Butorides virescens	Pelecaniformes	f:Ardeidae_8899	g:Butorides_110670	s:Butorides striata_433628;	96.5	141	Butorides striata mitochondrion	98.54	629		Butorides striata	0.8929	Butorides virescens	0.9895	Butorides virescens	0.986
5	MP	72	2018-10-01	Aedes aegypti	VM062019-206	Zotu2	Homo sapiens	Lutjaniformes	f:Lutjanidae_30850	g:Caesio_119693	s:Caesio cuning_119694;	97.2	141	Homo sapiens isolate AngH82 mitochondrion	100	869
6	CA	42	2019-01-01	Culex quinquefasciatus	VM061919-101	Zotu3	Gallus gallus	Galliformes	f:Phasianidae_9005	g:Gallus_9030	s:Gallus gallus_9031;	98.6	142	Gallus gallus breed Zhengyang Yellow chicken mitochondrion	100	3902
6	CA	42	2019-01-01	Culex quinquefasciatus	VM061919-102	Zotu1	Gallus gallus	Galliformes	f:Phasianidae_9005	g:Gallus_9030	s:Gallus gallus_9031;	97.9	143	Gallus gallus breed Zhengyang Yellow chicken mitochondrion	100	3737
6	CA	42	2019-01-01	Culex quinquefasciatus	VM061919-103	Zotu1	Gallus gallus	Galliformes	f:Phasianidae_9005	g:Gallus_9030	s:Gallus gallus_9031;	97.9	142	Gallus gallus breed Zhengyang Yellow chicken mitochondrion	100	3594
6	CA	42	2019-01-01	Culex quinquefasciatus	VM061919-104	Zotu1	Gallus gallus	Galliformes	f:Phasianidae_9005	g:Gallus_9030	s:Gallus gallus_9031;	97.9	143	Gallus gallus breed Zhengyang Yellow chicken mitochondrion	100	4073
6	CA	42	2019-01-01	Culex quinquefasciatus	VM061919-105	Zotu1	Gallus gallus	Galliformes	f:Phasianidae_9005	g:Gallus_9030	s:Gallus gallus_9031;	97.9	142	Gallus gallus breed Zhengyang Yellow chicken mitochondrion	100	3862
6	CA	42	2019-01-01	Culex quinquefasciatus	VM061919-106	Zotu2	Gallus gallus	Galliformes	f:Phasianidae_9005	g:Gallus_9030	s:Gallus gallus_9031;	97.9	143	Gallus gallus breed Zhengyang Yellow chicken mitochondrion	100	3521
6	CA	42	2019-01-01	Culex quinquefasciatus	VM061919-107	Zotu3	Gallus gallus	Galliformes	f:Phasianidae_9005	g:Gallus_9030	s:Gallus gallus_9031;	97.9	143	Gallus gallus breed Zhengyang Yellow chicken mitochondrion	100	3411
6	CA	42	2019-01-01	Culex quinquefasciatus	VM061919-108	Zotu3	Gallus gallus	Galliformes	f:Phasianidae_9005	g:Gallus_9030	s:Gallus gallus_9031;	97.9	144	Gallus gallus breed Zhengyang Yellow chicken mitochondrion	100	2414
6	CA	42	2019-01-01	Culex quinquefasciatus	VM061919-109	Zotu3	Gallus gallus	Galliformes	f:Phasianidae_9005	g:Gallus_9030	s:Gallus gallus_9031;	97.9	143	Gallus gallus breed Zhengyang Yellow chicken mitochondrion	100	3153
6	CA	42	2019-01-01	Culex quinquefasciatus	VM061919-110	Zotu1	Gallus gallus	Galliformes	f:Phasianidae_9005	g:Gallus_9030	s:Gallus gallus_9031;	97.9	144	Gallus gallus breed Zhengyang Yellow chicken mitochondrion	100	2755
6	CA	42	2019-01-01	Culex quinquefasciatus	VM061919-111	Zotu3	Gallus gallus	Galliformes	f:Phasianidae_9005	g:Gallus_9030	s:Gallus gallus_9031;	98.6	142	Gallus gallus breed Zhengyang Yellow chicken mitochondrion	100	3197
6	CA	42	2019-01-01	Culex quinquefasciatus	VM061919-112	Zotu1	Gallus gallus	Galliformes	f:Phasianidae_9005	g:Gallus_9030	s:Gallus gallus_9031;	97.9	143	Gallus gallus breed Zhengyang Yellow chicken mitochondrion	100	3641
6	CA	42	2019-01-01	Culex quinquefasciatus	VM061919-113	Zotu3	Gallus gallus	Galliformes	f:Phasianidae_9005	g:Gallus_9030	s:Gallus gallus_9031;	98.6	142	Gallus gallus breed Zhengyang Yellow chicken mitochondrion	100	2524
6	CA	42	2019-01-01	Culex quinquefasciatus	VM061919-114	Zotu1	Gallus gallus	Galliformes	f:Phasianidae_9005	g:Gallus_9030	s:Gallus gallus_9031;	97.9	143	Gallus gallus breed Zhengyang Yellow chicken mitochondrion	100	2688
6	CA	42	2019-01-01	Culex quinquefasciatus	VM061919-115	Zotu1	Gallus gallus	Galliformes	f:Phasianidae_9005	g:Gallus_9030	s:Gallus gallus_9031;	97.9	142	Gallus gallus breed Zhengyang Yellow chicken mitochondrion	100	3318
6	CA	42	2019-01-01	Culex quinquefasciatus	VM061919-116	Zotu1	Gallus gallus	Galliformes	f:Phasianidae_9005	g:Gallus_9030	s:Gallus gallus_9031;	97.9	142	Gallus gallus breed Zhengyang Yellow chicken mitochondrion	100	2694
6	CA	42	2019-01-01	Culex quinquefasciatus	VM061919-117	Zotu2	Gallus gallus	Galliformes	f:Phasianidae_9005	g:Gallus_9030	s:Gallus gallus_9031;	97.9	144	Gallus gallus breed Zhengyang Yellow chicken mitochondrion	100	2765
6	CA	42	2019-01-01	Culex quinquefasciatus	VM061919-118	Zotu1	Gallus gallus	Galliformes	f:Phasianidae_9005	g:Gallus_9030	s:Gallus gallus_9031;	97.9	143	Gallus gallus breed Zhengyang Yellow chicken mitochondrion	100	2442
6	CA	42	2019-01-01	Culex quinquefasciatus	VM061919-119	Zotu2	Gallus gallus	Galliformes	f:Phasianidae_9005	g:Gallus_9030	s:Gallus gallus_9031;	97.9	142	Gallus gallus breed Zhengyang Yellow chicken mitochondrion	100	2580
6	CA	42	2019-01-01	Culex quinquefasciatus	VM061919-120	Zotu3	Gallus gallus	Galliformes	f:Phasianidae_9005	g:Gallus_9030	s:Gallus gallus_9031;	98.6	142	Gallus gallus breed Zhengyang Yellow chicken mitochondrion	100	3168
6	CA	41	2019-01-01	Culex quinquefasciatus	VM061919-121	Zotu1	Canis lupus familiaris	Carnivora	f:Canidae_9608	g:Canis_9611	s:Canis aureus_68724;	97.9	141	Canis lupus isolate Mongolia2 mitochondrion	100	2163
6	CA	41	2019-01-01	Culex quinquefasciatus	VM061919-122	Zotu1	Gallus gallus	Galliformes	f:Phasianidae_9005	g:Gallus_9030	s:Gallus gallus_9031;	97.9	142	Gallus gallus breed Zhengyang Yellow chicken mitochondrion	100	2067
6	CA	41	2019-01-01	Culex quinquefasciatus	VM061919-123	Zotu1	Gallus gallus	Galliformes	f:Phasianidae_9005	g:Gallus_9030	s:Gallus gallus_9031;	98.6	142	Gallus gallus breed Zhengyang Yellow chicken mitochondrion	100	2327
6	T	12	2019-01-01	Culex quinquefasciatus	VM061919-201	Zotu3	Gallus gallus	Galliformes	f:Phasianidae_9005	g:Gallus_9030	s:Gallus gallus_9031;	97.9	143	Gallus gallus breed Zhengyang Yellow chicken mitochondrion	100	3975
6	T	12	2019-01-01	Culex quinquefasciatus	VM061919-202	Zotu1	Gallus gallus	Galliformes	f:Phasianidae_9005	g:Gallus_9030	s:Gallus gallus_9031;	97.9	142	Gallus gallus breed Zhengyang Yellow chicken mitochondrion	100	3726
6	T	12	2019-01-01	Culex quinquefasciatus	VM061919-204	Zotu2	Gallus gallus	Galliformes	f:Phasianidae_9005	g:Gallus_9030	s:Gallus gallus_9031;	98.6	142	Gallus gallus breed Zhengyang Yellow chicken mitochondrion	100	3745
6	T	12	2019-01-01	Culex quinquefasciatus	VM061919-205	Zotu1	Gallus gallus	Galliformes	f:Phasianidae_9005	g:Gallus_9030	s:Gallus gallus_9031;	97.9	143	Gallus gallus breed Zhengyang Yellow chicken mitochondrion	100	3394
6	T	12	2019-01-01	Culex quinquefasciatus	VM061919-206	Zotu2	Gallus gallus	Galliformes	f:Phasianidae_9005	g:Gallus_9030	s:Gallus gallus_9031;	97.9	144	Gallus gallus breed Zhengyang Yellow chicken mitochondrion	100	2934
6	T	12	2019-01-01	Culex quinquefasciatus	VM061919-207	Zotu2	Gallus gallus	Galliformes	f:Phasianidae_9005	g:Gallus_9030	s:Gallus gallus_9031;	97.9	143	Gallus gallus breed Zhengyang Yellow chicken mitochondrion	100	3479
6	T	12	2019-01-01	Culex quinquefasciatus	VM061919-208	Zotu1	Gallus gallus	Galliformes	f:Phasianidae_9005	g:Gallus_9030	s:Gallus gallus_9031;	97.9	142	Gallus gallus breed Zhengyang Yellow chicken mitochondrion	100	2528
6	T	12	2019-01-01	Culex quinquefasciatus	VM061919-209	Zotu1	Gallus gallus	Galliformes	f:Phasianidae_9005	g:Gallus_9030	s:Gallus gallus_9031;	97.9	143	Gallus gallus breed Zhengyang Yellow chicken mitochondrion	100	4798
6	T	12	2019-01-01	Culex quinquefasciatus	VM061919-210	Zotu1	Gallus gallus	Galliformes	f:Phasianidae_9005	g:Gallus_9030	s:Gallus gallus_9031;	97.9	142	Gallus gallus breed Zhengyang Yellow chicken mitochondrion	100	3431
6	T	12	2019-01-01	Culex quinquefasciatus	VM061919-211	Zotu1	Gallus gallus	Galliformes	f:Phasianidae_9005	g:Gallus_9030	s:Gallus gallus_9031;	97.9	142	Gallus gallus breed Zhengyang Yellow chicken mitochondrion	100	2176
6	T	12	2019-01-01	Culex quinquefasciatus	VM061919-212	Zotu2	Gallus gallus	Galliformes	f:Phasianidae_9005	g:Gallus_9030	s:Gallus gallus_9031;	98.6	142	Gallus gallus breed Zhengyang Yellow chicken mitochondrion	100	3550
6	T	12	2019-01-01	Culex quinquefasciatus	VM061919-214	Zotu3	Gallus gallus	Galliformes	f:Phasianidae_9005	g:Gallus_9030	s:Gallus gallus_9031;	98.6	142	Gallus gallus breed Zhengyang Yellow chicken mitochondrion	100	3125
6	T	12	2019-01-01	Culex quinquefasciatus	VM061919-215	Zotu2	Gallus gallus	Galliformes	f:Phasianidae_9005	g:Gallus_9030	s:Gallus gallus_9031;	97.9	143	Gallus gallus breed Zhengyang Yellow chicken mitochondrion	100	3517
6	T	12	2019-01-01	Culex quinquefasciatus	VM061919-216	Zotu3	Gallus gallus	Galliformes	f:Phasianidae_9005	g:Gallus_9030	s:Gallus gallus_9031;	97.9	143	Gallus gallus breed Zhengyang Yellow chicken mitochondrion	100	2190
6	T	12	2019-01-01	Culex quinquefasciatus	VM061919-217	Zotu1	Gallus gallus	Galliformes	f:Phasianidae_9005	g:Gallus_9030	s:Gallus gallus_9031;	97.9	142	Gallus gallus breed Zhengyang Yellow chicken mitochondrion	100	5133
6	T	12	2019-01-01	Culex quinquefasciatus	VM061919-218	Zotu8	Gallus gallus	Galliformes	f:Phasianidae_9005	g:Gallus_9030	s:Gallus gallus_9031;	97.9	143	Gallus gallus breed Zhengyang Yellow chicken mitochondrion	100	1214
6	T	12	2019-01-01	Culex quinquefasciatus	VM061919-219	Zotu1	Gallus gallus	Galliformes	f:Phasianidae_9005	g:Gallus_9030	s:Gallus gallus_9031;	97.9	142	Gallus gallus breed Zhengyang Yellow chicken mitochondrion	100	5626
6	T	12	2019-01-01	Culex quinquefasciatus	VM061919-220	Zotu1	Gallus gallus	Galliformes	f:Phasianidae_9005	g:Gallus_9030	s:Gallus gallus_9031;	97.9	143	Gallus gallus breed Zhengyang Yellow chicken mitochondrion	100	6068
6	T	11	2019-01-01	Culex quinquefasciatus	VM061919-221	Zotu8	Gallus gallus	Galliformes	f:Phasianidae_9005	g:Gallus_9030	s:Gallus gallus_9031;	97.9	143	Gallus gallus breed Zhengyang Yellow chicken mitochondrion	100	3836
6	CA	41	2019-01-01	Aedes aegypti	VM061919-223	Zotu11	Homo sapiens	Primates	f:Hominidae_9604	g:Homo_9605	s:Homo sapiens_9606;	97.9	140	Homo sapiens isolate AngH82 mitochondrion	99.275	2017
6	T	7	2019-01-01	Culex quinquefasciatus	VM061919-302	Zotu1	Gallus gallus	Galliformes	f:Phasianidae_9005	g:Gallus_9030	s:Gallus gallus_9031;	98.6	142	Gallus gallus breed Zhengyang Yellow chicken mitochondrion	100	3142
6	T	7	2019-01-01	Culex quinquefasciatus	VM061919-303	Zotu1	Passer domesticus	Passeriformes	f:Fringillidae_9133	g:Leucosticte_190693	s:Leucosticte brandti_571888;	97.2	144	Passer ammodendri mitochondrion	99.301	3480	VM061919-303	Passer domesticus	1			Passer montanus	0.9958	Passer domesticus	100
6	T	7	2019-01-01	Culex quinquefasciatus	VM061919-304	Zotu1	Gallus gallus	Galliformes	f:Phasianidae_9005	g:Gallus_9030	s:Gallus gallus_9031;	98.6	142	Gallus gallus breed Zhengyang Yellow chicken mitochondrion	100	3919
6	T	7	2019-01-01	Culex quinquefasciatus	VM061919-305	Zotu9	Canis lupus familiaris	Carnivora	f:Canidae_9608	g:Canis_9611	s:Canis lupus_9612;	97.9	141	Canis lupus familiaris isolate 367H mitochondrion	100	1140
6	T	7	2019-01-01	Culex quinquefasciatus	VM061919-306	Zotu1	Nyctanassa violacea	Pelecaniformes	f:Ardeidae_8899	g:Nyctanassa_56293	s:Nyctanassa violacea_56294;	96.5	143	Nyctanassa violacea 12S ribosomal RNA gene	98.592	2800	VM061919-306	Nyctanassa violacea	1					Nyctanassa violacea	99.85
6	T	7	2019-01-01	Culex quinquefasciatus	VM061919-307	Zotu1	Gallus gallus	Galliformes	f:Phasianidae_9005	g:Gallus_9030	s:Gallus gallus_9031;	98.6	142	Gallus gallus breed Zhengyang Yellow chicken mitochondrion	100	2315
6	T	7	2019-01-01	Culex quinquefasciatus	VM061919-308	Zotu3	Iguana sp.	Squamata	f:Iguanidae_8515	g:Iguana_8516	s:Iguana iguana_8517;	91.4	139	Iguana iguana voucher Darrel R. Frost; mitochondrial	92.701	1637	sequence	no match
6	T	7	2019-01-01	Culex quinquefasciatus	VM061919-309	Zotu2	Canis lupus familiaris	Carnivora	f:Canidae_9608	g:Canis_9611	s:Canis aureus_68724;	97.9	141	Canis lupus isolate Mongolia2 mitochondrion	100	3232
6	T	7	2019-01-01	Culex quinquefasciatus	VM061919-311	Zotu1	Gallus gallus	Galliformes	f:Phasianidae_9005	g:Gallus_9030	s:Gallus gallus_9031;	97.9	142	Gallus gallus breed Zhengyang Yellow chicken mitochondrion	100	3532
6	T	7	2019-01-01	Culex quinquefasciatus	VM061919-312	Zotu20	Canis lupus familiaris	Carnivora	f:Canidae_9608	g:Canis_9611	s:Canis aureus_68724;	97.8	137	Canis lupus isolate Mongolia2 mitochondrion	99.27	2301
6	T	7	2019-01-01	Culex quinquefasciatus	VM061919-313	Zotu3	Canis lupus familiaris	Carnivora	f:Canidae_9608	g:Canis_9611	s:Canis lupus_9612;	97.9	140	Canis lupus familiaris isolate HXHdog mitochondrion	100	3958
6	T	7	2019-01-01	Culex quinquefasciatus	VM061919-314	Zotu1	Gallus gallus	Galliformes	f:Phasianidae_9005	g:Gallus_9030	s:Gallus gallus_9031;	97.9	144	Gallus gallus breed Zhengyang Yellow chicken mitochondrion	100	3093
6	T	7	2019-01-01	Culex quinquefasciatus	VM061919-315	Zotu8	Canis lupus familiaris	Carnivora	f:Canidae_9608	g:Canis_9611	s:Canis lupus_9612;	97.9	140	Canis lupus familiaris isolate HXHdog mitochondrion	100	563
6	T	7	2019-01-01	Culex quinquefasciatus	VM061919-316	Zotu7	Gallus gallus	Galliformes	f:Phasianidae_9005	g:Gallus_9030	s:Gallus gallus_9031;	97.9	143	Gallus gallus breed Zhengyang Yellow chicken mitochondrion	100	2624
6	T	7	2019-01-01	Culex quinquefasciatus	VM061919-317	Zotu1	Gallus gallus	Galliformes	f:Phasianidae_9005	g:Gallus_9030	s:Gallus gallus_9031;	97.9	142	Gallus gallus breed Zhengyang Yellow chicken mitochondrion	100	3914
6	T	7	2019-01-01	Culex quinquefasciatus	VM061919-318	Zotu1	Canis lupus familiaris	Carnivora	f:Canidae_9608	g:Canis_9611	s:Canis aureus_68724;	98.5	137	Canis lupus isolate Mongolia2 mitochondrion	100	3310
6	T	7	2019-01-01	Culex quinquefasciatus	VM061919-319	Zotu8	Gallus gallus	Galliformes	f:Phasianidae_9005	g:Gallus_9030	s:Gallus gallus_9031;	97.9	143	Gallus gallus breed Zhengyang Yellow chicken mitochondrion	100	761
6	MP	3	2019-01-01	Culex quinquefasciatus	VM061919-321	Zotu1	Gallus gallus	Galliformes	f:Phasianidae_9005	g:Gallus_9030	s:Gallus gallus_9031;	97.9	143	Gallus gallus breed Zhengyang Yellow chicken mitochondrion	100	499
6	MP	66	2019-01-01	Culex quinquefasciatus	VM061919-701	Zotu2	Gallus gallus	Galliformes	f:Phasianidae_9005	g:Gallus_9030	s:Gallus gallus_9031;	97.9	143	Gallus gallus breed Zhengyang Yellow chicken mitochondrion	100	2413
6	MP	66	2019-01-01	Culex quinquefasciatus	VM061919-702	Zotu1	Gallus gallus	Galliformes	f:Phasianidae_9005	g:Gallus_9030	s:Gallus gallus_9031;	97.9	142	Gallus gallus breed Zhengyang Yellow chicken mitochondrion	100	3084
6	MP	66	2019-01-01	Culex quinquefasciatus	VM061919-703	Zotu1	Gallus gallus	Galliformes	f:Phasianidae_9005	g:Gallus_9030	s:Gallus gallus_9031;	97.9	143	Gallus gallus breed Zhengyang Yellow chicken mitochondrion	100	3741
6	MP	66	2019-01-01	Culex quinquefasciatus	VM061919-704	Zotu2	Gallus gallus	Galliformes	f:Phasianidae_9005	g:Gallus_9030	s:Gallus gallus_9031;	97.9	144	Gallus gallus breed Zhengyang Yellow chicken mitochondrion	100	3930
6	MP	66	2019-01-01	Culex quinquefasciatus	VM061919-705	Zotu1	Gallus gallus	Galliformes	f:Phasianidae_9005	g:Gallus_9030	s:Gallus gallus_9031;	97.9	144	Gallus gallus breed Zhengyang Yellow chicken mitochondrion	100	3460
6	MP	66	2019-01-01	Culex quinquefasciatus	VM061919-706	Zotu3	Gallus gallus	Galliformes	f:Phasianidae_9005	g:Gallus_9030	s:Gallus gallus_9031;	97.9	143	Gallus gallus breed Zhengyang Yellow chicken mitochondrion	100	2589
6	MP	66	2019-01-01	Culex quinquefasciatus	VM061919-707	Zotu1	Gallus gallus	Galliformes	f:Phasianidae_9005	g:Gallus_9030	s:Gallus gallus_9031;	97.9	144	Gallus gallus breed Zhengyang Yellow chicken mitochondrion	100	3531
6	MP	66	2019-01-01	Culex quinquefasciatus	VM061919-708	Zotu1	Gallus gallus	Galliformes	f:Phasianidae_9005	g:Gallus_9030	s:Gallus gallus_9031;	97.9	143	Gallus gallus breed Zhengyang Yellow chicken mitochondrion	100	2396
6	MP	66	2019-01-01	Culex quinquefasciatus	VM061919-710	Zotu1	Gallus gallus	Galliformes	f:Phasianidae_9005	g:Gallus_9030	s:Gallus gallus_9031;	97.9	144	Gallus gallus breed Zhengyang Yellow chicken mitochondrion	100	4675
6	MP	66	2019-01-01	Culex quinquefasciatus	VM061919-711	Zotu3	Gallus gallus	Galliformes	f:Phasianidae_9005	g:Gallus_9030	s:Gallus gallus_9031;	98.6	142	Gallus gallus breed Zhengyang Yellow chicken mitochondrion	100	4199
6	MP	66	2019-01-01	Culex quinquefasciatus	VM061919-712	Zotu1	Gallus gallus	Galliformes	f:Phasianidae_9005	g:Gallus_9030	s:Gallus gallus_9031;	97.9	143	Gallus gallus breed Zhengyang Yellow chicken mitochondrion	100	5269
6	T	9	2019-01-01	Culex quinquefasciatus	VM061919-713	Zotu1	Gallus gallus	Galliformes	f:Phasianidae_9005	g:Gallus_9030	s:Gallus gallus_9031;	97.9	142	Gallus gallus breed Zhengyang Yellow chicken mitochondrion	100	4289
6	T	9	2019-01-01	Culex quinquefasciatus	VM061919-714	Zotu3	Gallus gallus	Galliformes	f:Phasianidae_9005	g:Gallus_9030	s:Gallus gallus_9031;	98.6	142	Gallus gallus breed Zhengyang Yellow chicken mitochondrion	100	4529
6	T	9	2019-01-01	Culex quinquefasciatus	VM061919-715	Zotu1	Gallus gallus	Galliformes	f:Phasianidae_9005	g:Gallus_9030	s:Gallus gallus_9031;	97.9	143	Gallus gallus breed Zhengyang Yellow chicken mitochondrion	100	4517
6	T	9	2019-01-01	Culex quinquefasciatus	VM061919-716	Zotu9	Gallus gallus	Galliformes	f:Phasianidae_9005	g:Gallus_9030	s:Gallus gallus_9031;	97.9	142	Gallus gallus breed Zhengyang Yellow chicken mitochondrion	100	909
6	T	9	2019-01-01	Culex quinquefasciatus	VM061919-717	Zotu6	Gallus gallus	Galliformes	f:Phasianidae_9005	g:Gallus_9030	s:Gallus gallus_9031;	97.9	143	Gallus gallus breed Zhengyang Yellow chicken mitochondrion	100	1764
6	T	9	2019-01-01	Culex quinquefasciatus	VM061919-719	Zotu1	Gallus gallus	Galliformes	f:Phasianidae_9005	g:Gallus_9030	s:Gallus gallus_9031;	97.9	144	Gallus gallus breed Zhengyang Yellow chicken mitochondrion	100	2775
6	T	9	2019-01-01	Culex quinquefasciatus	VM061919-720	Zotu2	Gallus gallus	Galliformes	f:Phasianidae_9005	g:Gallus_9030	s:Gallus gallus_9031;	97.9	144	Gallus gallus breed Zhengyang Yellow chicken mitochondrion	100	2762
6	T	9	2019-01-01	Culex quinquefasciatus	VM061919-721	Zotu1	Gallus gallus	Galliformes	f:Phasianidae_9005	g:Gallus_9030	s:Gallus gallus_9031;	97.9	142	Gallus gallus breed Zhengyang Yellow chicken mitochondrion	100	2716
6	RP	18	2019-01-01	Culex quinquefasciatus	VM061919-722	Zotu2	Canis lupus familiaris	Carnivora	f:Canidae_9608	g:Canis_9611	s:Canis aureus_68724;	97.9	140	Canis lupus isolate Mongolia2 mitochondrion	100	3426
6	VM	28	2019-01-01	Culex quinquefasciatus	VM061919-723	Zotu3	Zenaida aurita	Columbiformes	f:Columbidae_8930	g:Columba_8931	s:Columba livia_8932;	97.2	143	Zenaida macroura mitochondrion	99.281	2222	VM061919-723	Zenaida aurita	0.9982					Zenaida aurita	99.82
6	T	10	2019-01-01	Culex quinquefasciatus	VM061919-801	Zotu1	Gallus gallus	Galliformes	f:Phasianidae_9005	g:Gallus_9030	s:Gallus gallus_9031;	97.9	144	Gallus gallus breed Zhengyang Yellow chicken mitochondrion	100	1615
6	T	10	2019-01-01	Culex quinquefasciatus	VM061919-802	Zotu1	Gallus gallus	Galliformes	f:Phasianidae_9005	g:Gallus_9030	s:Gallus gallus_9031;	97.9	143	Gallus gallus breed Zhengyang Yellow chicken mitochondrion	100	1056
6	T	10	2019-01-01	Culex quinquefasciatus	VM061919-803	Zotu1	Gallus gallus	Galliformes	f:Phasianidae_9005	g:Gallus_9030	s:Gallus gallus_9031;	97.9	143	Gallus gallus breed Zhengyang Yellow chicken mitochondrion	100	1958
6	T	10	2019-01-01	Culex quinquefasciatus	VM061919-804	Zotu1	Gallus gallus	Galliformes	f:Phasianidae_9005	g:Gallus_9030	s:Gallus gallus_9031;	97.9	144	Gallus gallus breed Zhengyang Yellow chicken mitochondrion	100	1120
6	T	10	2019-01-01	Culex quinquefasciatus	VM061919-805	Zotu1	Gallus gallus	Galliformes	f:Phasianidae_9005	g:Gallus_9030	s:Gallus gallus_9031;	98.6	142	Gallus gallus breed Zhengyang Yellow chicken mitochondrion	100	576
6	T	10	2019-01-01	Culex quinquefasciatus	VM061919-806	Zotu1	Gallus gallus	Galliformes	f:Phasianidae_9005	g:Gallus_9030	s:Gallus gallus_9031;	97.9	143	Gallus gallus breed Zhengyang Yellow chicken mitochondrion	100	767
6	T	10	2019-01-01	Culex quinquefasciatus	VM061919-807	Zotu7	Gallus gallus	Galliformes	f:Phasianidae_9005	g:Gallus_9030	s:Gallus gallus_9031;	97.9	143	Gallus gallus breed Zhengyang Yellow chicken mitochondrion	100	360
6	T	10	2019-01-01	Culex quinquefasciatus	VM061919-808	Zotu1	Gallus gallus	Galliformes	f:Phasianidae_9005	g:Gallus_9030	s:Gallus gallus_9031;	97.9	144	Gallus gallus breed Zhengyang Yellow chicken mitochondrion	100	1678
6	T	10	2019-01-01	Culex quinquefasciatus	VM061919-809	Zotu2	Gallus gallus	Galliformes	f:Phasianidae_9005	g:Gallus_9030	s:Gallus gallus_9031;	98.6	142	Gallus gallus breed Zhengyang Yellow chicken mitochondrion	100	2336
6	T	10	2019-01-01	Culex quinquefasciatus	VM061919-810	Zotu1	Gallus gallus	Galliformes	f:Phasianidae_9005	g:Gallus_9030	s:Gallus gallus_9031;	97.9	143	Gallus gallus breed Zhengyang Yellow chicken mitochondrion	100	1217
6	T	10	2019-01-01	Culex quinquefasciatus	VM061919-811	Zotu1	Gallus gallus	Galliformes	f:Phasianidae_9005	g:Gallus_9030	s:Gallus gallus_9031;	97.9	144	Gallus gallus breed Zhengyang Yellow chicken mitochondrion	100	1815
6	T	10	2019-01-01	Culex quinquefasciatus	VM061919-813	Zotu1	Gallus gallus	Galliformes	f:Phasianidae_9005	g:Gallus_9030	s:Gallus gallus_9031;	97.9	143	Gallus gallus breed Zhengyang Yellow chicken mitochondrion	100	1122
6	T	10	2019-01-01	Culex quinquefasciatus	VM061919-814	Zotu1	Gallus gallus	Galliformes	f:Phasianidae_9005	g:Gallus_9030	s:Gallus gallus_9031;	98.6	142	Gallus gallus breed Zhengyang Yellow chicken mitochondrion	100	1613
6	CA	38	2019-01-01	Culex quinquefasciatus	VM061919-815	Zotu3	Iguana sp.	Squamata	f:Iguanidae_8515	g:Iguana_8516	s:Iguana iguana_8517;	90.8	141	Iguana iguana voucher Darrel R. Frost; mitochondrial	92.701	1664	sequence	no match
6	CA	38	2019-01-01	Culex quinquefasciatus	VM061919-817	Zotu3	Canis lupus familiaris	Carnivora	f:Canidae_9608	g:Canis_9611	s:Canis latrans_9614;	97.9	140	Canis lupus familiaris haplotype Be62_1 mitochondrion	100	2812
6	CA	38	2019-01-01	Culex quinquefasciatus	VM061919-820	Zotu1	Gallus gallus	Galliformes	f:Phasianidae_9005	g:Gallus_9030	s:Gallus gallus_9031;	97.9	143	Gallus gallus breed Zhengyang Yellow chicken mitochondrion	100	1412
6	VM	30	2019-01-01	Culex quinquefasciatus	VM061919-821	Zotu1	Canis lupus familiaris	Carnivora	f:Canidae_9608	g:Canis_9611	s:Canis lupus_9612;	97.9	140	Canis lupus familiaris isolate HXHdog mitochondrion	100	1626
6	C	23	2019-01-01	Aedes aegypti	VM061919-822	Zotu1	Homo sapiens	Primates	f:Hominidae_9604	g:Homo_9605	s:Homo sapiens_9606;	97.9	140	Homo sapiens isolate AngH82 mitochondrion	100	1057
6	VM	28	2019-01-01	Culex quinquefasciatus	VM062019-123	Zotu3	Canis lupus familiaris	Carnivora	f:Canidae_9608	g:Canis_9611	s:Canis aureus_68724;	98.6	138	Canis lupus isolate Mongolia2 mitochondrion	100	354
6	T	10	2019-01-01	Culex quinquefasciatus	VM22119-011	Zotu1	Gallus gallus	Galliformes	f:Phasianidae_9005	g:Gallus_9030	s:Gallus gallus_9031;	97.9	142	Gallus gallus breed Zhengyang Yellow chicken mitochondrion	100	1126
7	CA	41	2019-05-01	Culex quinquefasciatus	VM102319-002	Zotu1	Iguana sp.	Squamata	f:Iguanidae_8515	g:Iguana_8516	s:Iguana iguana_8517;	90.7	140	Iguana iguana voucher Darrel R. Frost; mitochondrial	92.701	821	sequence	no match
7	CA	41	2019-05-01	Culex quinquefasciatus	VM102319-003	Zotu1	Gallus gallus	Galliformes	f:Phasianidae_9005	g:Gallus_9030	s:Gallus gallus_9031;	97.9	141	Gallus gallus breed Zhengyang Yellow chicken mitochondrion	100	2122
7	CA	41	2019-05-01	Culex quinquefasciatus	VM102319-005	Zotu1	Gallus gallus	Galliformes	f:Phasianidae_9005	g:Gallus_9030	s:Gallus gallus_9031;	97.9	143	Gallus gallus breed Zhengyang Yellow chicken mitochondrion	100	1242
7	CA	41	2019-05-01	Culex quinquefasciatus	VM102319-007	Zotu3	Gallus gallus	Galliformes	f:Phasianidae_9005	g:Gallus_9030	s:Gallus gallus_9031;	98.6	140	Gallus gallus breed Zhengyang Yellow chicken mitochondrion	100	684
7	CA	41	2019-05-01	Culex quinquefasciatus	VM102319-008	Zotu2	Sus scrofa	Artiodactyla	f:Suidae_9821	g:Sus_9822	s:Sus scrofa_9823;	97.2	141	Sus scrofa breed Dapulian pig mitochondrion	100	2201
7	CA	41	2019-05-01	Culex quinquefasciatus	VM102319-009	Zotu1	Iguana sp.	Squamata	f:Iguanidae_8515	g:Iguana_8516	s:Iguana iguana_8517;	90.1	142	Iguana iguana voucher Darrel R. Frost; mitochondrial	92.701	2025	sequence	no match
7	CA	41	2019-05-01	Culex quinquefasciatus	VM102319-010	Zotu1	Canis lupus familiaris	Carnivora	f:Canidae_9608	g:Canis_9611	s:Canis aureus_68724;	97.9	140	Canis lupus isolate Mongolia2 mitochondrion	100	1712
7	CA	38	2019-05-01	Culex quinquefasciatus	VM102319-011	Zotu2	Gallus gallus	Galliformes	f:Phasianidae_9005	g:Gallus_9030	s:Gallus gallus_9031;	97.9	142	Gallus gallus breed Zhengyang Yellow chicken mitochondrion	100	953
7	CA	38	2019-05-01	Culex quinquefasciatus	VM102319-012	Zotu1	Gallus gallus	Galliformes	f:Phasianidae_9005	g:Gallus_9030	s:Gallus gallus_9031;	98.6	142	Gallus gallus breed Zhengyang Yellow chicken mitochondrion	100	1936
7	CA	38	2019-05-01	Culex quinquefasciatus	VM102319-013	Zotu1	Canis lupus familiaris	Carnivora	f:Canidae_9608	g:Canis_9611	s:Canis aureus_68724;	97.9	140	Canis lupus isolate Mongolia2 mitochondrion	100	1119
7	CA	38	2019-05-01	Culex quinquefasciatus	VM102319-014	Zotu1	Gallus gallus	Galliformes	f:Phasianidae_9005	g:Gallus_9030	s:Gallus gallus_9031;	97.9	141	Gallus gallus breed Zhengyang Yellow chicken mitochondrion	100	1362
7	CA	38	2019-05-01	Culex quinquefasciatus	VM102319-015	Zotu2	Gallus gallus	Galliformes	f:Phasianidae_9005	g:Gallus_9030	s:Gallus gallus_9031;	98.6	142	Gallus gallus breed Zhengyang Yellow chicken mitochondrion	100	1021
7	CA	38	2019-05-01	Culex quinquefasciatus	VM102319-016	Zotu2	Iguana sp.	Squamata	f:Iguanidae_8515	g:Iguana_8516	s:Iguana iguana_8517;	90.1	142	Iguana iguana voucher Darrel R. Frost; mitochondrial	92.701	1223	sequence	no match
7	CA	38	2019-05-01	Culex quinquefasciatus	VM102319-017	Zotu6	Canis lupus familiaris	Carnivora	f:Canidae_9608	g:Canis_9611	s:Canis latrans_9614;	97.2	142	Canis lupus familiaris haplotype Be62_1 mitochondrion	100	335
7	CA	38	2019-05-01	Culex quinquefasciatus	VM102319-017	Zotu7	Gallus gallus	Galliformes	f:Phasianidae_9005	g:Gallus_9030	s:Gallus gallus_9031;	97.9	141	Gallus gallus breed Zhengyang Yellow chicken mitochondrion	100	351
7	CA	38	2019-05-01	Culex quinquefasciatus	VM102319-017	Zotu5	Mus musculus	Rodentia	f:Muridae_10066	g:Mus_10088	s:Mus musculus_10090;	97.9	141	Mus musculus strain CAST/EiJ mitochondrion	100	506
7	CA	38	2019-05-01	Culex quinquefasciatus	VM102319-018	Zotu4	Mus musculus	Rodentia	f:Muridae_10066	g:Mus_10088	s:Mus musculus_10090;	97.9	142	Mus musculus strain CAST/EiJ mitochondrion	100	582
7	CA	38	2019-05-01	Culex quinquefasciatus	VM102319-019	Zotu1	Gallus gallus	Galliformes	f:Phasianidae_9005	g:Gallus_9030	s:Gallus gallus_9031;	97.9	143	Gallus gallus breed Zhengyang Yellow chicken mitochondrion	100	525
7	CA	38	2019-05-01	Culex quinquefasciatus	VM102319-020	Zotu2	Gallus gallus	Galliformes	f:Phasianidae_9005	g:Gallus_9030	s:Gallus gallus_9031;	97.9	143	Gallus gallus breed Zhengyang Yellow chicken mitochondrion	100	458
7	CA	38	2019-05-01	Culex quinquefasciatus	VM102319-021	Zotu1	Gallus gallus	Galliformes	f:Phasianidae_9005	g:Gallus_9030	s:Gallus gallus_9031;	97.9	143	Gallus gallus breed Zhengyang Yellow chicken mitochondrion	100	634
7	CA	38	2019-05-01	Culex quinquefasciatus	VM102319-022	Zotu1	Canis lupus familiaris	Carnivora	f:Canidae_9608	g:Canis_9611	s:Canis latrans_9614;	97.9	140	Canis lupus familiaris haplotype Be62_1 mitochondrion	100	1117
7	CA	38	2019-05-01	Culex quinquefasciatus	VM102319-023	Zotu2	Gallus gallus	Galliformes	f:Phasianidae_9005	g:Gallus_9030	s:Gallus gallus_9031;	97.9	142	Gallus gallus breed Zhengyang Yellow chicken mitochondrion	100	236
7	CA	38	2019-05-01	Culex quinquefasciatus	VM102819-001	Zotu1	Passer domesticus	Passeriformes	f:Fringillidae_9133	g:Leucosticte_190693	s:Leucosticte brandti_571888;	97.2	143	Passer ammodendri mitochondrion	100	840	sequence	Passer domesticus	0.9822
7	CA	38	2019-05-01	Culex quinquefasciatus	VM102819-002	Zotu1	Gallus gallus	Galliformes	f:Phasianidae_9005	g:Gallus_9030	s:Gallus gallus_9031;	97.9	143	Gallus gallus breed Zhengyang Yellow chicken mitochondrion	100	1137
7	CA	38	2019-05-01	Culex quinquefasciatus	VM102819-005	Zotu1	Gallus gallus	Galliformes	f:Phasianidae_9005	g:Gallus_9030	s:Gallus gallus_9031;	97.9	143	Gallus gallus breed Zhengyang Yellow chicken mitochondrion	100	2291
7	CA	38	2019-05-01	Culex quinquefasciatus	VM102819-006	Zotu3	Gallus gallus	Galliformes	f:Phasianidae_9005	g:Gallus_9030	s:Gallus gallus_9031;	97.9	142	Gallus gallus breed Zhengyang Yellow chicken mitochondrion	100	2680
7	T	11	2019-05-01	Culex quinquefasciatus	VM102819-008	Zotu2	Gallus gallus	Galliformes	f:Phasianidae_9005	g:Gallus_9030	s:Gallus gallus_9031;	98.6	140	Gallus gallus breed Zhengyang Yellow chicken mitochondrion	100	2334
7	T	11	2019-05-01	Culex quinquefasciatus	VM102819-010	Zotu1	Gallus gallus	Galliformes	f:Phasianidae_9005	g:Gallus_9030	s:Gallus gallus_9031;	97.9	143	Gallus gallus breed Zhengyang Yellow chicken mitochondrion	100	1849
7	T	11	2019-05-01	Culex quinquefasciatus	VM102819-012	Zotu1	Felis catus	Carnivora	f:Felidae_9681	g:Catopuma_61453	s:Catopuma temminckii_61455;	98.4	123	Felis catus chromosome D2 mtDNA tandem repeat Numt	100	1561
7	T	11	2019-05-01	Culex quinquefasciatus	VM102819-013	Zotu2	Gallus gallus	Galliformes	f:Phasianidae_9005	g:Gallus_9030	s:Gallus gallus_9031;	97.9	143	Gallus gallus breed Zhengyang Yellow chicken mitochondrion	100	1978
7	T	11	2019-05-01	Culex quinquefasciatus	VM102819-014	Zotu1	Gallus gallus	Galliformes	f:Phasianidae_9005	g:Gallus_9030	s:Gallus gallus_9031;	97.9	143	Gallus gallus breed Zhengyang Yellow chicken mitochondrion	100	1118
7	T	11	2019-05-01	Culex quinquefasciatus	VM102819-015	Zotu1	Gallus gallus	Galliformes	f:Phasianidae_9005	g:Gallus_9030	s:Gallus gallus_9031;	97.9	143	Gallus gallus breed Zhengyang Yellow chicken mitochondrion	100	1867
7	T	11	2019-05-01	Culex quinquefasciatus	VM102819-016	Zotu1	Gallus gallus	Galliformes	f:Phasianidae_9005	g:Gallus_9030	s:Gallus gallus_9031;	97.9	143	Gallus gallus breed Zhengyang Yellow chicken mitochondrion	100	1304
7	T	11	2019-05-01	Culex quinquefasciatus	VM102819-017	Zotu1	Quiscalus niger	Passeriformes	f:Sturnidae_9170	g:Sturnus_9171	s:Sturnus vulgaris_9172;	96.5	143	Neospiza concolor voucher ST1_362 12S ribosomal RNA gene	99.286	1228	sequence	Quiscalus mexicanus	0.9846					Quiscalus niger	99.84
7	CA	42	2019-05-01	Aedes aegypti	VM102819-018	Zotu1	Homo sapiens	Lutjaniformes	f:Lutjanidae_30850	g:Caesio_119693	s:Caesio cuning_119694;	97.2	141	Homo sapiens isolate AngH82 mitochondrion	100	1139
7	CA	42	2019-05-01	Culex quinquefasciatus	VM102819-019	Zotu3	Homo sapiens	Primates	f:Hominidae_9604	g:Homo_9605	s:Homo sapiens_9606;	98.6	138	Homo sapiens isolate AngH82 mitochondrion	100	1910
7	CA	42	2019-05-01	Culex quinquefasciatus	VM102819-020	Zotu1	Homo sapiens	Lutjaniformes	f:Lutjanidae_30850	g:Caesio_119693	s:Caesio cuning_119694;	97.2	141	Homo sapiens isolate AngH82 mitochondrion	100	1651
7	RP	18	2019-05-01	Culex quinquefasciatus	VM102819-021	Zotu1	Nymphicus hollandicus	Psittaciformes	f:Cacatuidae_35549	g:Nymphicus_13179	s:Nymphicus hollandicus_13180;	97.9	141	Nymphicus hollandicus mitochondrion	100	1415	sequence	Nymphicus hollandicus	1	Nymphicus hollandicus	0.9856
7	RP	15	2019-05-01	Aedes aegypti	VM102819-022	Zotu1	Felis catus	Carnivora	f:Felidae_9681	g:Felis_9682	s:Felis catus_9685;	97.9	141	Felis margarita isolate FMA mitochondrion	100	2868
7	RP	15	2019-05-01	Aedes aegypti	VM102819-023	Zotu1	Canis lupus familiaris	Carnivora	f:Canidae_9608	g:Canis_9611	s:Canis aureus_68724;	98.6	139	Canis lupus isolate Mongolia2 mitochondrion	100	1985
7	T	12	2019-05-01	Culex quinquefasciatus	VM103019-001	Zotu1	Gallus gallus	Galliformes	f:Phasianidae_9005	g:Gallus_9030	s:Gallus gallus_9031;	97.9	143	Gallus gallus breed Zhengyang Yellow chicken mitochondrion	100	1689
7	T	12	2019-05-01	Culex quinquefasciatus	VM103019-002	Zotu1	Gallus gallus	Galliformes	f:Phasianidae_9005	g:Gallus_9030	s:Gallus gallus_9031;	97.9	142	Gallus gallus breed Zhengyang Yellow chicken mitochondrion	100	2569
7	T	12	2019-05-01	Culex quinquefasciatus	VM103019-003	Zotu1	Gallus gallus	Galliformes	f:Phasianidae_9005	g:Gallus_9030	s:Gallus gallus_9031;	97.9	143	Gallus gallus breed Zhengyang Yellow chicken mitochondrion	100	1739
7	T	12	2019-05-01	Culex quinquefasciatus	VM103019-004	Zotu1	Canis lupus familiaris	Carnivora	f:Canidae_9608	g:Canis_9611	s:Canis aureus_68724;	97.9	140	Canis lupus isolate Mongolia2 mitochondrion	100	4657
7	T	12	2019-05-01	Culex quinquefasciatus	VM103019-005	Zotu1	Gallus gallus	Galliformes	f:Phasianidae_9005	g:Gallus_9030	s:Gallus gallus_9031;	97.9	143	Gallus gallus breed Zhengyang Yellow chicken mitochondrion	100	1938
7	T	12	2019-05-01	Culex quinquefasciatus	VM103019-006	Zotu1	Gallus gallus	Galliformes	f:Phasianidae_9005	g:Gallus_9030	s:Gallus gallus_9031;	97.9	143	Gallus gallus breed Zhengyang Yellow chicken mitochondrion	100	1687
7	T	12	2019-05-01	Culex quinquefasciatus	VM103019-007	Zotu1	Zenaida asiatica	Columbiformes	f:Columbidae_8930	g:Leptotila_115655	s:Leptotila verreauxi_135631;	95.1	142	Zenaida macroura mitochondrion	97.842	2036	sequence	Zenaida asiatica	0.9985	Zenaida asiatica	0.9911			Zenaida asiatica	99.42
7	T	12	2019-05-01	Culex quinquefasciatus	VM103019-008	Zotu1	Canis lupus familiaris	Carnivora	f:Canidae_9608	g:Canis_9611	s:Canis aureus_68724;	97.9	140	Canis lupus isolate Mongolia2 mitochondrion	100	3505
7	T	12	2019-05-01	Culex quinquefasciatus	VM103019-009	Zotu1	Gallus gallus	Galliformes	f:Phasianidae_9005	g:Gallus_9030	s:Gallus gallus_9031;	97.9	143	Gallus gallus breed Zhengyang Yellow chicken mitochondrion	100	1211
7	T	12	2019-05-01	Culex quinquefasciatus	VM103019-010	Zotu1	Zenaida asiatica	Columbiformes	f:Columbidae_8930	g:Leptotila_115655	s:Leptotila verreauxi_135631;	95.1	142	Zenaida macroura mitochondrion	97.842	2115	sequence
7	T	7	2019-05-01	Aedes aegypti	VM103019-012	Zotu2	Canis lupus familiaris	Carnivora	f:Canidae_9608	g:Canis_9611	s:Canis aureus_68724;	97.9	140	Canis lupus isolate Mongolia2 mitochondrion	100	2865
7	T	7	2019-05-01	Culex quinquefasciatus	VM103019-013	Zotu1	Rattus rattus	Rodentia	f:Muridae_10066	g:Rattus_10114	s:Rattus korinchi_2739837;	97.2	141	Rattus rattus isolate M1358 12S ribosomal RNA gene	100	1579
7	MP	3	2019-05-01	Culex quinquefasciatus	VM103019-014	Zotu6	Canis lupus familiaris	Carnivora	f:Canidae_9608	g:Canis_9611	s:Canis aureus_68724;	98.6	139	Canis lupus isolate Mongolia2 mitochondrion	100	424
7	T	7	2019-05-01	Culex quinquefasciatus	VM103019-014	Zotu2	Homo sapiens	Primates	f:Hominidae_9604	g:Homo_9605	s:Homo sapiens_9606;	97.9	140	Homo sapiens isolate AngH82 mitochondrion	100	838
7	T	9	2019-05-01	Aedes aegypti	VM103019-015	Zotu2	Gallus gallus	Galliformes	f:Phasianidae_9005	g:Gallus_9030	s:Gallus gallus_9031;	97.9	141	Gallus gallus breed Zhengyang Yellow chicken mitochondrion	100	1343
7	CA	42	2019-05-01	Culex quinquefasciatus	VM103019-016	Zotu1	Gallus gallus	Galliformes	f:Phasianidae_9005	g:Gallus_9030	s:Gallus gallus_9031;	97.9	143	Gallus gallus breed Zhengyang Yellow chicken mitochondrion	100	1599
7	CA	42	2019-05-01	Culex quinquefasciatus	VM103019-017	Zotu1	Gallus gallus	Galliformes	f:Phasianidae_9005	g:Gallus_9030	s:Gallus gallus_9031;	98.6	142	Gallus gallus breed Zhengyang Yellow chicken mitochondrion	100	1443
7	CA	42	2019-05-01	Culex quinquefasciatus	VM103019-018	Zotu1	Gallus gallus	Galliformes	f:Phasianidae_9005	g:Gallus_9030	s:Gallus gallus_9031;	97.9	142	Gallus gallus breed Zhengyang Yellow chicken mitochondrion	100	937
7	CA	42	2019-05-01	Culex quinquefasciatus	VM103019-020	Zotu1	Gallus gallus	Galliformes	f:Phasianidae_9005	g:Gallus_9030	s:Gallus gallus_9031;	98.6	142	Gallus gallus breed Zhengyang Yellow chicken mitochondrion	100	1213
7	CA	42	2019-05-01	Culex quinquefasciatus	VM103019-021	Zotu1	Gallus gallus	Galliformes	f:Phasianidae_9005	g:Gallus_9030	s:Gallus gallus_9031;	97.9	143	Gallus gallus breed Zhengyang Yellow chicken mitochondrion	100	1780
7	CA	42	2019-05-01	Culex quinquefasciatus	VM103019-022	Zotu1	Gallus gallus	Galliformes	f:Phasianidae_9005	g:Gallus_9030	s:Gallus gallus_9031;	97.9	143	Gallus gallus breed Zhengyang Yellow chicken mitochondrion	100	2573
7	CA	42	2019-05-01	Culex quinquefasciatus	VM103019-023	Zotu1	Gallus gallus	Galliformes	f:Phasianidae_9005	g:Gallus_9030	s:Gallus gallus_9031;	97.9	143	Gallus gallus breed Zhengyang Yellow chicken mitochondrion	100	1754
7	CA	42	2019-05-01	Culex quinquefasciatus	VM103119-001	Zotu1	Gallus gallus	Galliformes	f:Phasianidae_9005	g:Gallus_9030	s:Gallus gallus_9031;	97.9	143	Gallus gallus breed Zhengyang Yellow chicken mitochondrion	100	1461
7	CA	42	2019-05-01	Culex quinquefasciatus	VM103119-002	Zotu3	Gallus gallus	Galliformes	f:Phasianidae_9005	g:Gallus_9030	s:Gallus gallus_9031;	97.9	142	Gallus gallus breed Zhengyang Yellow chicken mitochondrion	100	2233
7	CA	42	2019-05-01	Culex quinquefasciatus	VM103119-003	Zotu1	Gallus gallus	Galliformes	f:Phasianidae_9005	g:Gallus_9030	s:Gallus gallus_9031;	98.6	142	Gallus gallus breed Zhengyang Yellow chicken mitochondrion	100	1672
7	CA	42	2019-05-01	Culex quinquefasciatus	VM103119-004	Zotu1	Gallus gallus	Galliformes	f:Phasianidae_9005	g:Gallus_9030	s:Gallus gallus_9031;	97.9	143	Gallus gallus breed Zhengyang Yellow chicken mitochondrion	100	941
7	CA	42	2019-05-01	Culex quinquefasciatus	VM103119-005	Zotu1	Gallus gallus	Galliformes	f:Phasianidae_9005	g:Gallus_9030	s:Gallus gallus_9031;	98.6	142	Gallus gallus breed Zhengyang Yellow chicken mitochondrion	100	1920
7	CA	42	2019-05-01	Culex quinquefasciatus	VM103119-006	Zotu1	Gallus gallus	Galliformes	f:Phasianidae_9005	g:Gallus_9030	s:Gallus gallus_9031;	98.6	142	Gallus gallus breed Zhengyang Yellow chicken mitochondrion	100	1683
7	CA	42	2019-05-01	Culex quinquefasciatus	VM103119-007	Zotu1	Gallus gallus	Galliformes	f:Phasianidae_9005	g:Gallus_9030	s:Gallus gallus_9031;	97.9	143	Gallus gallus breed Zhengyang Yellow chicken mitochondrion	100	964
7	CA	42	2019-05-01	Culex quinquefasciatus	VM103119-008	Zotu2	Gallus gallus	Galliformes	f:Phasianidae_9005	g:Gallus_9030	s:Gallus gallus_9031;	98.6	142	Gallus gallus breed Zhengyang Yellow chicken mitochondrion	100	1946
7	CA	42	2019-05-01	Culex quinquefasciatus	VM103119-009	Zotu1	Gallus gallus	Galliformes	f:Phasianidae_9005	g:Gallus_9030	s:Gallus gallus_9031;	97.9	143	Gallus gallus breed Zhengyang Yellow chicken mitochondrion	100	1400
7	CA	42	2019-05-01	Culex quinquefasciatus	VM103119-010	Zotu1	Gallus gallus	Galliformes	f:Phasianidae_9005	g:Gallus_9030	s:Gallus gallus_9031;	97.9	142	Gallus gallus breed Zhengyang Yellow chicken mitochondrion	100	1989
7	CA	42	2019-05-01	Culex quinquefasciatus	VM103119-011	Zotu3	Gallus gallus	Galliformes	f:Phasianidae_9005	g:Gallus_9030	s:Gallus gallus_9031;	98.6	140	Gallus gallus breed Zhengyang Yellow chicken mitochondrion	100	1640
7	CA	42	2019-05-01	Culex quinquefasciatus	VM103119-012	Zotu1	Gallus gallus	Galliformes	f:Phasianidae_9005	g:Gallus_9030	s:Gallus gallus_9031;	97.9	143	Gallus gallus breed Zhengyang Yellow chicken mitochondrion	100	1827
7	CA	42	2019-05-01	Culex quinquefasciatus	VM103119-013	Zotu1	Gallus gallus	Galliformes	f:Phasianidae_9005	g:Gallus_9030	s:Gallus gallus_9031;	98.6	142	Gallus gallus breed Zhengyang Yellow chicken mitochondrion	100	1633
7	CA	42	2019-05-01	Culex quinquefasciatus	VM103119-014	Zotu2	Gallus gallus	Galliformes	f:Phasianidae_9005	g:Gallus_9030	s:Gallus gallus_9031;	98.6	140	Gallus gallus breed Zhengyang Yellow chicken mitochondrion	100	1947
7	CA	42	2019-05-01	Culex quinquefasciatus	VM103119-015	Zotu1	Gallus gallus	Galliformes	f:Phasianidae_9005	g:Gallus_9030	s:Gallus gallus_9031;	97.9	143	Gallus gallus breed Zhengyang Yellow chicken mitochondrion	100	620
7	CA	42	2019-05-01	Culex quinquefasciatus	VM103119-016	Zotu1	Gallus gallus	Galliformes	f:Phasianidae_9005	g:Gallus_9030	s:Gallus gallus_9031;	97.9	143	Gallus gallus breed Zhengyang Yellow chicken mitochondrion	100	2016
7	CA	42	2019-05-01	Culex quinquefasciatus	VM103119-017	Zotu1	Gallus gallus	Galliformes	f:Phasianidae_9005	g:Gallus_9030	s:Gallus gallus_9031;	97.9	142	Gallus gallus breed Zhengyang Yellow chicken mitochondrion	100	1586
7	CA	42	2019-05-01	Culex quinquefasciatus	VM103119-018	Zotu3	Gallus gallus	Galliformes	f:Phasianidae_9005	g:Gallus_9030	s:Gallus gallus_9031;	97.9	143	Gallus gallus breed Zhengyang Yellow chicken mitochondrion	100	1420
7	CA	42	2019-05-01	Culex quinquefasciatus	VM103119-019	Zotu1	Gallus gallus	Galliformes	f:Phasianidae_9005	g:Gallus_9030	s:Gallus gallus_9031;	97.9	143	Gallus gallus breed Zhengyang Yellow chicken mitochondrion	100	1974
7	CA	42	2019-05-01	Culex quinquefasciatus	VM103119-020	Zotu1	Gallus gallus	Galliformes	f:Phasianidae_9005	g:Gallus_9030	s:Gallus gallus_9031;	97.9	143	Gallus gallus breed Zhengyang Yellow chicken mitochondrion	100	1848
7	CA	42	2019-05-01	Culex quinquefasciatus	VM103119-021	Zotu1	Gallus gallus	Galliformes	f:Phasianidae_9005	g:Gallus_9030	s:Gallus gallus_9031;	98.6	142	Gallus gallus breed Zhengyang Yellow chicken mitochondrion	100	1960
7	CA	42	2019-05-01	Culex quinquefasciatus	VM103119-023	Zotu1	Gallus gallus	Galliformes	f:Phasianidae_9005	g:Gallus_9030	s:Gallus gallus_9031;	97.9	143	Gallus gallus breed Zhengyang Yellow chicken mitochondrion	100	1217
7	T	10	2019-05-01	Culex quinquefasciatus	VM110419-001	Zotu1	Gallus gallus	Galliformes	f:Phasianidae_9005	g:Gallus_9030	s:Gallus gallus_9031;	97.9	143	Gallus gallus breed Zhengyang Yellow chicken mitochondrion	100	2262
7	T	10	2019-05-01	Culex quinquefasciatus	VM110419-002	Zotu2	Nyctanassa violacea	Pelecaniformes	f:Ardeidae_8899	g:Nyctanassa_56293	s:Nyctanassa violacea_56294;	97.2	141	Nyctanassa violacea 12S ribosomal RNA gene	99.275	1298
7	T	10	2019-05-01	Culex quinquefasciatus	VM110419-005	Zotu2	Gallus gallus	Galliformes	f:Phasianidae_9005	g:Gallus_9030	s:Gallus gallus_9031;	98.6	140	Gallus gallus breed Zhengyang Yellow chicken mitochondrion	100	2170
7	T	10	2019-05-01	Culex quinquefasciatus	VM110419-007	Zotu1	Gallus gallus	Galliformes	f:Phasianidae_9005	g:Gallus_9030	s:Gallus gallus_9031;	97.9	142	Gallus gallus breed Zhengyang Yellow chicken mitochondrion	100	1478
7	T	10	2019-05-01	Culex quinquefasciatus	VM110419-008	Zotu1	Gallus gallus	Galliformes	f:Phasianidae_9005	g:Gallus_9030	s:Gallus gallus_9031;	97.9	143	Gallus gallus breed Zhengyang Yellow chicken mitochondrion	100	1442
7	T	10	2019-05-01	Culex quinquefasciatus	VM110419-009	Zotu3	Gallus gallus	Galliformes	f:Phasianidae_9005	g:Gallus_9030	s:Gallus gallus_9031;	98.6	140	Gallus gallus breed Zhengyang Yellow chicken mitochondrion	100	1028
7	T	10	2019-05-01	Culex quinquefasciatus	VM110419-010	Zotu1	Gallus gallus	Galliformes	f:Phasianidae_9005	g:Gallus_9030	s:Gallus gallus_9031;	97.9	143	Gallus gallus breed Zhengyang Yellow chicken mitochondrion	100	1342
7	T	10	2019-05-01	Culex quinquefasciatus	VM110419-011	Zotu2	Gallus gallus	Galliformes	f:Phasianidae_9005	g:Gallus_9030	s:Gallus gallus_9031;	98.6	142	Gallus gallus breed Zhengyang Yellow chicken mitochondrion	100	664
7	T	10	2019-05-01	Culex quinquefasciatus	VM110419-012	Zotu2	Felis catus	Carnivora	f:Felidae_9681	g:Felis_9682	s:Felis catus_9685;	98.6	141	Felis margarita isolate FMA mitochondrion	100	1453
7	T	10	2019-05-01	Culex quinquefasciatus	VM110419-013	Zotu2	Gallus gallus	Galliformes	f:Phasianidae_9005	g:Gallus_9030	s:Gallus gallus_9031;	98.6	142	Gallus gallus breed Zhengyang Yellow chicken mitochondrion	100	752
7	T	10	2019-05-01	Culex quinquefasciatus	VM110419-014	Zotu2	Gallus gallus	Galliformes	f:Phasianidae_9005	g:Gallus_9030	s:Gallus gallus_9031;	98.6	142	Gallus gallus breed Zhengyang Yellow chicken mitochondrion	100	1157
7	T	10	2019-05-01	Culex quinquefasciatus	VM110419-015	Zotu1	Gallus gallus	Galliformes	f:Phasianidae_9005	g:Gallus_9030	s:Gallus gallus_9031;	97.9	143	Gallus gallus breed Zhengyang Yellow chicken mitochondrion	100	1048
7	T	10	2019-05-01	Culex quinquefasciatus	VM110419-016	Zotu1	Gallus gallus	Galliformes	f:Phasianidae_9005	g:Gallus_9030	s:Gallus gallus_9031;	97.9	143	Gallus gallus breed Zhengyang Yellow chicken mitochondrion	100	918
7	T	10	2019-05-01	Culex quinquefasciatus	VM110419-017	Zotu1	Gallus gallus	Galliformes	f:Phasianidae_9005	g:Gallus_9030	s:Gallus gallus_9031;	97.9	143	Gallus gallus breed Zhengyang Yellow chicken mitochondrion	100	604
7	T	10	2019-05-01	Culex quinquefasciatus	VM110419-018	Zotu1	Gallus gallus	Galliformes	f:Phasianidae_9005	g:Gallus_9030	s:Gallus gallus_9031;	97.9	143	Gallus gallus breed Zhengyang Yellow chicken mitochondrion	100	993
7	T	10	2019-05-01	Culex quinquefasciatus	VM110419-019	Zotu1	Gallus gallus	Galliformes	f:Phasianidae_9005	g:Gallus_9030	s:Gallus gallus_9031;	98.6	142	Gallus gallus breed Zhengyang Yellow chicken mitochondrion	100	178
7	T	10	2019-05-01	Culex quinquefasciatus	VM110419-020	Zotu1	Gallus gallus	Galliformes	f:Phasianidae_9005	g:Gallus_9030	s:Gallus gallus_9031;	97.9	143	Gallus gallus breed Zhengyang Yellow chicken mitochondrion	100	1039
7	T	10	2019-05-01	Culex quinquefasciatus	VM110419-021	Zotu1	Gallus gallus	Galliformes	f:Phasianidae_9005	g:Gallus_9030	s:Gallus gallus_9031;	97.9	143	Gallus gallus breed Zhengyang Yellow chicken mitochondrion	100	728
7	T	10	2019-05-01	Culex quinquefasciatus	VM110419-023	Zotu2	Gallus gallus	Galliformes	f:Phasianidae_9005	g:Gallus_9030	s:Gallus gallus_9031;	97.9	143	Gallus gallus breed Zhengyang Yellow chicken mitochondrion	100	641
7	T	9	2019-05-01	Culex quinquefasciatus	VM110619-001	Zotu4	Felis catus	Carnivora	f:Felidae_9681	g:Catopuma_61453	s:Catopuma temminckii_61455;	99.2	122	Felis catus chromosome D2 mtDNA tandem repeat Numt	100	579
7	T	9	2019-05-01	Culex quinquefasciatus	VM110619-003	Zotu1	Gallus gallus	Galliformes	f:Phasianidae_9005	g:Gallus_9030	s:Gallus gallus_9031;	97.9	143	Gallus gallus breed Zhengyang Yellow chicken mitochondrion	100	406
7	T	9	2019-05-01	Culex quinquefasciatus	VM110619-005	Zotu1	Gallus gallus	Galliformes	f:Phasianidae_9005	g:Gallus_9030	s:Gallus gallus_9031;	97.9	143	Gallus gallus breed Zhengyang Yellow chicken mitochondrion	100	712
7	T	9	2019-05-01	Culex quinquefasciatus	VM110619-006	Zotu1	Gallus gallus	Galliformes	f:Phasianidae_9005	g:Gallus_9030	s:Gallus gallus_9031;	97.9	143	Gallus gallus breed Zhengyang Yellow chicken mitochondrion	100	480
7	T	9	2019-05-01	Culex quinquefasciatus	VM110619-007	Zotu1	Gallus gallus	Galliformes	f:Phasianidae_9005	g:Gallus_9030	s:Gallus gallus_9031;	97.9	143	Gallus gallus breed Zhengyang Yellow chicken mitochondrion	100	351
7	T	9	2019-05-01	Culex quinquefasciatus	VM110619-008	Zotu1	Gallus gallus	Galliformes	f:Phasianidae_9005	g:Gallus_9030	s:Gallus gallus_9031;	97.9	142	Gallus gallus breed Zhengyang Yellow chicken mitochondrion	100	2037
7	T	9	2019-05-01	Culex quinquefasciatus	VM110619-010	Zotu1	Gallus gallus	Galliformes	f:Phasianidae_9005	g:Gallus_9030	s:Gallus gallus_9031;	97.9	143	Gallus gallus breed Zhengyang Yellow chicken mitochondrion	100	1872
7	T	9	2019-05-01	Culex quinquefasciatus	VM110619-011	Zotu1	Gallus gallus	Galliformes	f:Phasianidae_9005	g:Gallus_9030	s:Gallus gallus_9031;	97.9	143	Gallus gallus breed Zhengyang Yellow chicken mitochondrion	100	2205
7	T	9	2019-05-01	Culex quinquefasciatus	VM110619-013	Zotu2	Canis lupus familiaris	Carnivora	f:Canidae_9608	g:Canis_9611	s:Canis aureus_68724;	97.9	140	Canis lupus isolate Mongolia2 mitochondrion	100	2814
7	T	9	2019-05-01	Culex quinquefasciatus	VM110619-016	Zotu1	Gallus gallus	Galliformes	f:Phasianidae_9005	g:Gallus_9030	s:Gallus gallus_9031;	97.9	143	Gallus gallus breed Zhengyang Yellow chicken mitochondrion	100	1897
7	T	9	2019-05-01	Culex quinquefasciatus	VM110619-017	Zotu1	Gallus gallus	Galliformes	f:Phasianidae_9005	g:Gallus_9030	s:Gallus gallus_9031;	97.9	143	Gallus gallus breed Zhengyang Yellow chicken mitochondrion	100	1568
7	T	9	2019-05-01	Culex quinquefasciatus	VM110619-018	Zotu3	Canis lupus familiaris	Carnivora	f:Canidae_9608	g:Canis_9611	s:Canis aureus_68724;	97.9	141	Canis lupus isolate Mongolia2 mitochondrion	100	2359
7	T	9	2019-05-01	Culex quinquefasciatus	VM110619-019	Zotu2	Gallus gallus	Galliformes	f:Phasianidae_9005	g:Gallus_9030	s:Gallus gallus_9031;	97.9	142	Gallus gallus breed Zhengyang Yellow chicken mitochondrion	100	1675
7	T	9	2019-05-01	Culex quinquefasciatus	VM110619-020	Zotu1	Gallus gallus	Galliformes	f:Phasianidae_9005	g:Gallus_9030	s:Gallus gallus_9031;	97.9	143	Gallus gallus breed Zhengyang Yellow chicken mitochondrion	100	1629
7	T	9	2019-05-01	Culex quinquefasciatus	VM110619-022	Zotu3	Homo sapiens	Primates	f:Hominidae_9604	g:Homo_9605	s:Homo sapiens_9606;	98.6	138	Homo sapiens isolate AngH82 mitochondrion	100	620
7	T	9	2019-05-01	Culex quinquefasciatus	VM110619-023	Zotu1	Canis lupus familiaris	Carnivora	f:Canidae_9608	g:Canis_9611	s:Canis aureus_68724;	97.9	140	Canis lupus isolate Mongolia2 mitochondrion	100	2363
7	T	7	2019-05-01	Culex quinquefasciatus	VM161019-001	Zotu1	Canis lupus familiaris	Carnivora	f:Canidae_9608	g:Canis_9611	s:Canis aureus_68724;	97.9	140	Canis lupus isolate Mongolia2 mitochondrion	100	2429
7	T	7	2019-05-01	Culex quinquefasciatus	VM161019-002	Zotu1	Homo sapiens	Lutjaniformes	f:Lutjanidae_30850	g:Caesio_119693	s:Caesio cuning_119694;	97.2	141	Homo sapiens isolate AngH82 mitochondrion	100	366
7	T	7	2019-05-01	Culex quinquefasciatus	VM161019-002	Zotu2	Zenaida sp	Columbiformes	f:Columbidae_8930	g:Leptotila_115655	s:Leptotila verreauxi_135631;	95.1	142	Zenaida macroura mitochondrion	97.842	538	sequence
7	T	7	2019-05-01	Culex quinquefasciatus	VM161019-003	Zotu1	Gallus gallus	Galliformes	f:Phasianidae_9005	g:Gallus_9030	s:Gallus gallus_9031;	97.9	141	Gallus gallus breed Zhengyang Yellow chicken mitochondrion	100	2113
7	T	7	2019-05-01	Culex quinquefasciatus	VM161019-004	Zotu3	Canis lupus familiaris	Carnivora	f:Canidae_9608	g:Canis_9611	s:Canis lupus_9612;	97.2	142	Canis lupus familiaris isolate HXHdog mitochondrion	100	993
7	T	7	2019-05-01	Culex quinquefasciatus	VM161019-005	Zotu1	Mus musculus	Rodentia	f:Muridae_10066	g:Mus_10088	s:Mus musculus_10090;	97.2	143	Mus musculus strain CAST/EiJ mitochondrion	100	137
7	T	7	2019-05-01	Culex quinquefasciatus	VM161019-006	Zotu1	Canis lupus familiaris	Carnivora	f:Canidae_9608	g:Canis_9611	s:Canis aureus_68724;	97.9	140	Canis lupus isolate Mongolia2 mitochondrion	100	1090
7	T	7	2019-05-01	Culex quinquefasciatus	VM161019-007	Zotu1	Nyctanassa violacea	Pelecaniformes	f:Ardeidae_8899	g:Nyctanassa_56293	s:Nyctanassa violacea_56294;	96.5	142	Nyctanassa violacea 12S ribosomal RNA gene	99.275	414	sequence
7	T	7	2019-05-01	Culex quinquefasciatus	VM161019-007	Zotu5	Zenaida macroura	Columbiformes	f:Columbidae_8930	g:Columba_8931	s:Columba livia_8932;	96.4	140	Zenaida macroura mitochondrion	97.826	272
7	T	7	2019-05-01	Culex quinquefasciatus	VM161019-008	Zotu3	Zenaida sp	Columbiformes	f:Columbidae_8930	g:Columba_8931	s:Columba livia_8932;	95.8	142	Zenaida macroura mitochondrion	97.826	4600
7	T	7	2019-05-01	Culex quinquefasciatus	VM161019-009	Zotu2	Zenaida sp	Columbiformes	f:Columbidae_8930	g:Leptotila_115655	s:Leptotila verreauxi_135631;	95.1	142	Zenaida macroura mitochondrion	97.842	1916
7	T	7	2019-05-01	Culex quinquefasciatus	VM161019-011	Zotu2	Canis lupus familiaris	Carnivora	f:Canidae_9608	g:Canis_9611	s:Canis lupus_9612;	97.9	140	Canis lupus familiaris isolate HXHdog mitochondrion	100	7254
7	T	7	2019-05-01	Culex quinquefasciatus	VM171019-001	Zotu3	Homo sapiens	Primates	f:Hominidae_9604	g:Homo_9605	s:Homo sapiens_9606;	98.6	138	Homo sapiens isolate AngH82 mitochondrion	100	1005
7	T	7	2019-05-01	Culex quinquefasciatus	VM171019-003	Zotu4	Canis lupus familiaris	Carnivora	f:Canidae_9608	g:Canis_9611	s:Canis aureus_68724;	97.1	140	Canis lupus isolate Mongolia2 mitochondrion	99.265	3562
7	T	7	2019-05-01	Culex quinquefasciatus	VM171019-005	Zotu1	Zenaida asiatica	Columbiformes	f:Columbidae_8930	g:Caloenas_187105	s:Caloenas nicobarica_187106;	95	141	Zenaida macroura mitochondrion	97.842	2127	sequence	Zenaida asiatica	0.9969	Zenaida asiatica	0.9911
7	MP	3	2019-05-01	Culex quinquefasciatus	VM171019-010	Zotu2	Nycticorax nycticorax	Pelecaniformes	f:Ardeidae_8899	g:Nycticorax_8900	s:Nycticorax nycticorax_8901;	97.2	142	Nycticorax nycticorax isolate 2 12S ribosomal RNA gene	99.281	707
7	MP	3	2019-05-01	Culex quinquefasciatus	VM171019-011	Zotu1	Gallus gallus	Galliformes	f:Phasianidae_9005	g:Gallus_9030	s:Gallus gallus_9031;	97.9	143	Gallus gallus breed Zhengyang Yellow chicken mitochondrion	100	4029
7	MP	3	2019-05-01	Culex quinquefasciatus	VM171019-012	Zotu3	Gallus gallus	Galliformes	f:Phasianidae_9005	g:Gallus_9030	s:Gallus gallus_9031;	98.6	140	Gallus gallus breed Zhengyang Yellow chicken mitochondrion	100	1609
7	MP	3	2019-05-01	Culex quinquefasciatus	VM171019-013	Zotu1	Gallus gallus	Galliformes	f:Phasianidae_9005	g:Gallus_9030	s:Gallus gallus_9031;	98.6	140	Gallus gallus breed Zhengyang Yellow chicken mitochondrion	100	245
7	MP	3	2019-05-01	Culex quinquefasciatus	VM171019-014	Zotu3	Turdus sp	Passeriformes	f:Turdidae_9183	g:Turdus_9186	s:Turdus cardis_36279;	97.2	142	Turdus eunomus mitochondrion	99.291	3021	sequence	Turdus ignobilis	0.9631	Turdus ignobilis	0.9614
7	MP	3	2019-05-01	Culex quinquefasciatus	VM171019-015	Zotu1	Gallus gallus	Galliformes	f:Phasianidae_9005	g:Gallus_9030	s:Gallus gallus_9031;	97.9	143	Gallus gallus breed Zhengyang Yellow chicken mitochondrion	100	2041
7	MP	3	2019-05-01	Culex quinquefasciatus	VM171019-016	Zotu1	Gallus gallus	Galliformes	f:Phasianidae_9005	g:Gallus_9030	s:Gallus gallus_9031;	97.9	143	Gallus gallus breed Zhengyang Yellow chicken mitochondrion	100	1730
7	MP	3	2019-05-01	Culex quinquefasciatus	VM171019-017	Zotu1	Gallus gallus	Galliformes	f:Phasianidae_9005	g:Gallus_9030	s:Gallus gallus_9031;	98.6	140	Gallus gallus breed Zhengyang Yellow chicken mitochondrion	100	2053
7	MP	3	2019-05-01	Culex quinquefasciatus	VM171019-018	Zotu1	Gallus gallus	Galliformes	f:Phasianidae_9005	g:Gallus_9030	s:Gallus gallus_9031;	98.6	142	Gallus gallus breed Zhengyang Yellow chicken mitochondrion	100	1625
7	MP	3	2019-05-01	Culex quinquefasciatus	VM171019-019	Zotu3	Gallus gallus	Galliformes	f:Phasianidae_9005	g:Gallus_9030	s:Gallus gallus_9031;	98.6	140	Gallus gallus breed Zhengyang Yellow chicken mitochondrion	100	1076
7	MP	3	2019-05-01	Culex quinquefasciatus	VM171019-020	Zotu3	Gallus gallus	Galliformes	f:Phasianidae_9005	g:Gallus_9030	s:Gallus gallus_9031;	98.6	140	Gallus gallus breed Zhengyang Yellow chicken mitochondrion	100	1487
7	MP	3	2019-05-01	Culex quinquefasciatus	VM171019-021	Zotu1	Gallus gallus	Galliformes	f:Phasianidae_9005	g:Gallus_9030	s:Gallus gallus_9031;	97.9	143	Gallus gallus breed Zhengyang Yellow chicken mitochondrion	100	915
7	CA	39	2019-05-01	Culex quinquefasciatus	VM171019-022	Zotu2	Homo sapiens	Primates	f:Hominidae_9604	g:Homo_9605	s:Homo sapiens_9606;	97.9	140	Homo sapiens isolate AngH82 mitochondrion	100	1019
